# Supplementary material for: Semiautomated TaqMan PCR screening of GMO labelled samples for (unauthorised) GMOs
Source: Anal Bioanal Chem. 2017 Apr 17;409(15):3877–89. doi: 10.1007/s00216-017-0333-7 (PMC5427157; doi:10.1007/s00216-017-0333-7)
Supplement: Supplementary file 2 — (XLSX 1942 kb) [file 216_2017_333_MOESM2_ESM.xlsx]

## Sheet: explanation
Article title: Semi-automated TaqMan PCR screening of GMO labelled samples for (unauthorised) GMOs
Analytical and Bioanalytical Chemistry
Ingrid M.J. Scholtens*, Bonnie Molenaar, Richard A. van Hoof, Stephanie Zaaijer, Theo W. Prins, Esther J. Kok
*Corresponding author, email: ingrid.scholtens@wur.nl, RIKILT Wageningen University and Research
Explanation of the module
This Excel module evaluates the data of 11 samples after screening PCR on 2x384 well element screening plates, or 11 samples after PCR on 8x96 well element screening plates
In all tabs:
	Grey cells are unlocked and can be adjusted by the user.
Tab named 'transfer 96-384':
	This tab is used to convert the data from 8x96 wells plates into the format of 2x384 wells plates to fit the required format of the data calculation tab
Tab named 'data calculation':
rows 1-385	Copy the PCR data into the corresponding cells.
	For CFX: In row 1, in the yellow cells, paste the results of the 2x384 PCR element plates that were performed according to element screening setup on the CFX machine.
rows 387-391	In the green cells the abreviations and language can be adapted for the whole Excel file.
rows 393-426	Rows 393-426 contain formulas to select the data of all 11 samples from rows 1-385 and interpret them to be D, S, ND, -.
	Colum D-M of row 393-426 contain the results and conclusions of the positive and negative controls.
	Using the drop-down menu it is possible to overwrite the conclusions manually.
rows 428-440	Rows 428-440 contain locked cells with formulas and are used in the next 11 tabs with the tables of each sample.
rows 442-454	Rows 442-454 contain all (corrected) final data of the 11 samples from the 11 tabs and can be used to copy into the "sent to LIMS" Excel program.
column AL	In the unlocked grey cells data from extra performed event tests can be added manually.
Tabs named 'table1' to 'table 11':
	These tabs show the result of all 11 samples with 1 sample per tab.
rows 1-3	These rows show the Cq value and result (D, S, ND, -) of the PCR.
row 3	Using the dropdown menu you can manually overwrite the results; these data will appear in the final result summary on the data calculation tab
rows 4-65	Rows 4-65 show the element result table. This table combines a sample's element data with specificity data of the element tests, in order to indentify possibly present GMO events
	In colum AJ these possibly present GMO events are automatically checked by an 'X'.
columns AK-AL	In colum AK can be indicated with an 'X' wich events need further testing.
	After the 'X' in column AK is entered, the text color of the elements present in the GMO wil change to red (row 4)
	In column AL the result of the further testing can be added.
	If the result in colum AL is detected ('D') the background of the cells of the elements of this GMO wil turn green in row 4.
	This way you can check if all found positive elements are explained by the event tests.
Practical workflow
Data from the eight screening plates are copied from the Bio-Rad software (after adjusting baseline and threshold, if necessary) into the template 'transfer 96-384' tab (yellow cells) .
From there data can be copied to the 'data calculation' tab (yellow cells).
The template is constructed in such a way that qPCR can be performed in both 2x384 well plates and 8x96 wells plates, and uses the same module to analyse the qPCR data.
The 'data calculation' tab is programmed to sort the data per sample.
Paste the qPCR data in the yellow boxes of the 'data calculation' tab of the template. Use the 'transfer 96-384' tab if neccesarry to fit the data the 384 well format required by the template.
Step 1
First the template checkes the results of the positive and negative controls.
If the result of one of the controls is not satisfactory the 'data calculation' tab indicates this by returning 'Repeat PCR' as result.
Results of any repeated test can be included in the template by replacing the old data in the 'data calculation' tab.
The result of the control samples can be overruled manually by using the drop down menu e.g. at Cq>40 (Figure A).
Figure A: drop down menu to manually change the result of the controls.
Step 2
The Cq data are automaticly transferred to the top two rows of the 11 result sheets (the tabs named 'table1' to 'table11') .
Step 3
The 'data calculation' sheet interprets the data as detected (D: +/+), suspicious (S: +/-) or not detected (ND: -/-).
This can be overruled in one of the top rows of the 'table 1 to 'table11'' tabs with a drop down menu, e.g. if the Cq is >40 (Figure B).
Figure B: drop down menu to manually change the sample PCR screening results.
Every column of the table is now filled with the results of the screening in the cells (light green background) that are relevant for each of the GMOs.
Step 4
The 'table 1' to 'table11' tabs automaticly check for each GMO if all corresponding elements are detected in the sample. When all elements are present it retuns an 'X' in the row 'possibly present GMO event' (Figure C).
Figure C: automatic indication of possibly present GMO events.
Step 5
Select events to be tested. In the column 'Methods to be extra tested after element screening' an 'X' can be entered for every GMO event detection method to be tested (Figure D).
The letters of the elements detected in these events turn red to indicate that these elements are explained if the event is indeed detected after testing.
Figure D: entering of 'X' for the event methods to be tested and colour change of potentially explained elements.
Step 6
After the event tests are carried out enter the results in the “Results extra testing” column.
Step 7
If the result is detected ('D') the text boxes of the elements that are explained turn to green (Figure E).
If all elements are explained by the events detected no further event testing is needed (only for GMO labeled samples).
Figure E: entry of the results of the event tests and change of cell background colour for the elements that are explained.
Step 8
If not all screening results are explained by green text boxes more events need to be tested.
If all known GMO events have been tested and still not every screening result is explained this is an indication that an unknown GMO is present in the sample.
Step 9
A summary of all screening and event testing results is generated at the bottom of the 'data calculation' tab.
Step 10
These final results can be send to LIMS (SQL*LIMS Version 5.1.1.6.0 for Oracle Fusion Middleware. Copyright © 2009 LabVantage Solutions, Inc. Somerset, NJ USA), not included here.

## Sheet: transfer 96-384
Paste the results of the 8 PCR plates in the correct possition underneath
paste plate 1 result CFX here	Well	Fluor	Target	Content	Sample	Cq		paste plate 2 result CFX here	Well	Fluor	Target	Content	Sample	Cq		paste plate 3 result CFX here	Well	Fluor	Target	Content	Sample	Cq		paste plate 4 result CFX here	Well	Fluor	Target	Content	Sample	Cq		paste plate 5 result CFX here	Well	Fluor	Target	Content	Sample	Cq		paste plate 6 result CFX here	Well	Fluor	Target	Content	Sample	Cq		paste plate 7 result CFX here	Well
	A01	FAM	Actin (plant DNA)	Unkn	sample1-1	-			A01	FAM	endo soy Le1	Unkn	sample1-1	-			A01	FAM	P-FMV	Unkn	sample1-1	-			A01	FAM	T-E9	Unkn	sample1-1	-			A01	FAM	Cry1A(b)	Unkn	sample1-1	-			A01	FAM	Cry2Ab2	Unkn	sample1-1	-			A01
	A02	FAM	Actin (plant DNA)	Unkn	sample1-2	-			A02	FAM	endo soy Le1	Unkn	sample1-2	-			A02	FAM	P-FMV	Unkn	sample1-2	-			A02	FAM	T-E9	Unkn	sample1-2	-			A02	FAM	Cry1A(b)	Unkn	sample1-2	-			A02	FAM	Cry2Ab2	Unkn	sample1-2	-			A02
	A03	FAM	Actin (plant DNA)	Unkn	sample2-1	-			A03	FAM	endo soy Le1	Unkn	sample2-1	-			A03	FAM	P-FMV	Unkn	sample2-1	-			A03	FAM	T-E9	Unkn	sample2-1	-			A03	FAM	Cry1A(b)	Unkn	sample2-1	-			A03	FAM	Cry2Ab2	Unkn	sample2-1	-			A03
	A04	FAM	Actin (plant DNA)	Unkn	sample2-2	-			A04	FAM	endo soy Le1	Unkn	sample2-2	-			A04	FAM	P-FMV	Unkn	sample2-2	-			A04	FAM	T-E9	Unkn	sample2-2	-			A04	FAM	Cry1A(b)	Unkn	sample2-2	-			A04	FAM	Cry2Ab2	Unkn	sample2-2	-			A04
	A05	FAM	Actin (plant DNA)	Unkn	sample3-1	-			A05	FAM	endo soy Le1	Unkn	sample3-1	-			A05	FAM	P-FMV	Unkn	sample3-1	-			A05	FAM	T-E9	Unkn	sample3-1	-			A05	FAM	Cry1A(b)	Unkn	sample3-1	-			A05	FAM	Cry2Ab2	Unkn	sample3-1	-			A05
	A06	FAM	Actin (plant DNA)	Unkn	sample3-2	-			A06	FAM	endo soy Le1	Unkn	sample3-2	-			A06	FAM	P-FMV	Unkn	sample3-2	-			A06	FAM	T-E9	Unkn	sample3-2	-			A06	FAM	Cry1A(b)	Unkn	sample3-2	-			A06	FAM	Cry2Ab2	Unkn	sample3-2	-			A06
	A07	FAM	Actin (plant DNA)	Unkn	sample4-1	-			A07	FAM	endo soy Le1	Unkn	sample4-1	-			A07	FAM	P-FMV	Unkn	sample4-1	-			A07	FAM	T-E9	Unkn	sample4-1	-			A07	FAM	Cry1A(b)	Unkn	sample4-1	-			A07	FAM	Cry2Ab2	Unkn	sample4-1	-			A07
	A08	FAM	Actin (plant DNA)	Unkn	sample4-2	-			A08	FAM	endo soy Le1	Unkn	sample4-2	-			A08	FAM	P-FMV	Unkn	sample4-2	-			A08	FAM	T-E9	Unkn	sample4-2	-			A08	FAM	Cry1A(b)	Unkn	sample4-2	-			A08	FAM	Cry2Ab2	Unkn	sample4-2	-			A08
	A09	FAM	Actin (plant DNA)	Unkn	sample5-1	-			A09	FAM	endo soy Le1	Unkn	sample5-1	-			A09	FAM	P-FMV	Unkn	sample5-1	-			A09	FAM	T-E9	Unkn	sample5-1	-			A09	FAM	Cry1A(b)	Unkn	sample5-1	-			A09	FAM	Cry2Ab2	Unkn	sample5-1	-			A09
	A10	FAM	Actin (plant DNA)	Unkn	sample5-2	-			A10	FAM	endo soy Le1	Unkn	sample5-2	-			A10	FAM	P-FMV	Unkn	sample5-2	-			A10	FAM	T-E9	Unkn	sample5-2	-			A10	FAM	Cry1A(b)	Unkn	sample5-2	-			A10	FAM	Cry2Ab2	Unkn	sample5-2	-			A10
	A11	FAM	Actin (plant DNA)	Unkn	sample6-1	-			A11	FAM	endo soy Le1	Unkn	sample6-1	-			A11	FAM	P-FMV	Unkn	sample6-1	-			A11	FAM	T-E9	Unkn	sample6-1	-			A11	FAM	Cry1A(b)	Unkn	sample6-1	-			A11	FAM	Cry2Ab2	Unkn	sample6-1	-			A11
	A12	FAM	Actin (plant DNA)	Unkn	sample6-2	-			A12	FAM	endo soy Le1	Unkn	sample6-2	-			A12	FAM	P-FMV	Unkn	sample6-2	-			A12	FAM	T-E9	Unkn	sample6-2	-			A12	FAM	Cry1A(b)	Unkn	sample6-2	-			A12	FAM	Cry2Ab2	Unkn	sample6-2	-			A12
	B01	FAM	Actin (plant DNA)	Unkn	sample7-1	-			B01	FAM	endo soy Le1	Unkn	sample7-1	-			B01	FAM	P-FMV	Unkn	sample7-1	-			B01	FAM	T-E9	Unkn	sample7-1	-			B01	FAM	Cry1A(b)	Unkn	sample7-1	-			B01	FAM	Cry2Ab2	Unkn	sample7-1	-			B01
	B02	FAM	Actin (plant DNA)	Unkn	sample7-2	-			B02	FAM	endo soy Le1	Unkn	sample7-2	-			B02	FAM	P-FMV	Unkn	sample7-2	-			B02	FAM	T-E9	Unkn	sample7-2	-			B02	FAM	Cry1A(b)	Unkn	sample7-2	-			B02	FAM	Cry2Ab2	Unkn	sample7-2	-			B02
	B03	FAM	Actin (plant DNA)	Unkn	sample8-1	-			B03	FAM	endo soy Le1	Unkn	sample8-1	-			B03	FAM	P-FMV	Unkn	sample8-1	-			B03	FAM	T-E9	Unkn	sample8-1	-			B03	FAM	Cry1A(b)	Unkn	sample8-1	-			B03	FAM	Cry2Ab2	Unkn	sample8-1	-			B03
	B04	FAM	Actin (plant DNA)	Unkn	sample8-2	-			B04	FAM	endo soy Le1	Unkn	sample8-2	-			B04	FAM	P-FMV	Unkn	sample8-2	-			B04	FAM	T-E9	Unkn	sample8-2	-			B04	FAM	Cry1A(b)	Unkn	sample8-2	-			B04	FAM	Cry2Ab2	Unkn	sample8-2	-			B04
	B05	FAM	Actin (plant DNA)	Unkn	sample9-1	-			B05	FAM	endo soy Le1	Unkn	sample9-1	-			B05	FAM	P-FMV	Unkn	sample9-1	-			B05	FAM	T-E9	Unkn	sample9-1	-			B05	FAM	Cry1A(b)	Unkn	sample9-1	-			B05	FAM	Cry2Ab2	Unkn	sample9-1	-			B05
	B06	FAM	Actin (plant DNA)	Unkn	sample9-2	-			B06	FAM	endo soy Le1	Unkn	sample9-2	-			B06	FAM	P-FMV	Unkn	sample9-2	-			B06	FAM	T-E9	Unkn	sample9-2	-			B06	FAM	Cry1A(b)	Unkn	sample9-2	-			B06	FAM	Cry2Ab2	Unkn	sample9-2	-			B06
	B07	FAM	Actin (plant DNA)	Unkn	sample10-1	-			B07	FAM	endo soy Le1	Unkn	sample10-1	-			B07	FAM	P-FMV	Unkn	sample10-1	-			B07	FAM	T-E9	Unkn	sample10-1	-			B07	FAM	Cry1A(b)	Unkn	sample10-1	-			B07	FAM	Cry2Ab2	Unkn	sample10-1	-			B07
	B08	FAM	Actin (plant DNA)	Unkn	sample10-2	-			B08	FAM	endo soy Le1	Unkn	sample10-2	-			B08	FAM	P-FMV	Unkn	sample10-2	-			B08	FAM	T-E9	Unkn	sample10-2	-			B08	FAM	Cry1A(b)	Unkn	sample10-2	-			B08	FAM	Cry2Ab2	Unkn	sample10-2	-			B08
	B09	FAM	Actin (plant DNA)	Unkn	sample11-1	-			B09	FAM	endo soy Le1	Unkn	sample11-1	-			B09	FAM	P-FMV	Unkn	sample11-1	-			B09	FAM	T-E9	Unkn	sample11-1	-			B09	FAM	Cry1A(b)	Unkn	sample11-1	-			B09	FAM	Cry2Ab2	Unkn	sample11-1	-			B09
	B10	FAM	Actin (plant DNA)	Unkn	sample11-2	-			B10	FAM	endo soy Le1	Unkn	sample11-2	-			B10	FAM	P-FMV	Unkn	sample11-2	-			B10	FAM	T-E9	Unkn	sample11-2	-			B10	FAM	Cry1A(b)	Unkn	sample11-2	-			B10	FAM	Cry2Ab2	Unkn	sample11-2	-			B10
	B11	FAM	Actin (plant DNA)	Unkn	pos control	-			B11	FAM	endo soy Le1	Unkn	pos control	-			B11	FAM	P-FMV	Unkn	pos control	-			B11	FAM	T-E9	Unkn	pos control	-			B11	FAM	Cry1A(b)	Unkn	pos control	-			B11	FAM	Cry2Ab2	Unkn	pos control	-			B11
	B12	FAM	Actin (plant DNA)	Unkn	water	-			B12	FAM	endo soy Le1	Unkn	water	-			B12	FAM	P-FMV	Unkn	water	-			B12	FAM	T-E9	Unkn	water	-			B12	FAM	Cry1A(b)	Unkn	water	-			B12	FAM	Cry2Ab2	Unkn	water	-			B12
	C01	FAM	endo canola FatA	Unkn	sample1-1	-			C01	FAM	endo sugar beet GS	Unkn	sample1-1	-			C01	FAM	P-nos	Unkn	sample1-1	-			C01	FAM	T-g7 (T-ORF1)	Unkn	sample1-1	-			C01	FAM	Cry1A.105	Unkn	sample1-1	-			C01	FAM	Cry3Bb1	Unkn	sample1-1	-			C01
	C02	FAM	endo canola FatA	Unkn	sample1-2	-			C02	FAM	endo sugar beet GS	Unkn	sample1-2	-			C02	FAM	P-nos	Unkn	sample1-2	-			C02	FAM	T-g7 (T-ORF1)	Unkn	sample1-2	-			C02	FAM	Cry1A.105	Unkn	sample1-2	-			C02	FAM	Cry3Bb1	Unkn	sample1-2	-			C02
	C03	FAM	endo canola FatA	Unkn	sample2-1	-			C03	FAM	endo sugar beet GS	Unkn	sample2-1	-			C03	FAM	P-nos	Unkn	sample2-1	-			C03	FAM	T-g7 (T-ORF1)	Unkn	sample2-1	-			C03	FAM	Cry1A.105	Unkn	sample2-1	-			C03	FAM	Cry3Bb1	Unkn	sample2-1	-			C03
	C04	FAM	endo canola FatA	Unkn	sample2-2	-			C04	FAM	endo sugar beet GS	Unkn	sample2-2	-			C04	FAM	P-nos	Unkn	sample2-2	-			C04	FAM	T-g7 (T-ORF1)	Unkn	sample2-2	-			C04	FAM	Cry1A.105	Unkn	sample2-2	-			C04	FAM	Cry3Bb1	Unkn	sample2-2	-			C04
	C05	FAM	endo canola FatA	Unkn	sample3-1	-			C05	FAM	endo sugar beet GS	Unkn	sample3-1	-			C05	FAM	P-nos	Unkn	sample3-1	-			C05	FAM	T-g7 (T-ORF1)	Unkn	sample3-1	-			C05	FAM	Cry1A.105	Unkn	sample3-1	-			C05	FAM	Cry3Bb1	Unkn	sample3-1	-			C05
	C06	FAM	endo canola FatA	Unkn	sample3-2	-			C06	FAM	endo sugar beet GS	Unkn	sample3-2	-			C06	FAM	P-nos	Unkn	sample3-2	-			C06	FAM	T-g7 (T-ORF1)	Unkn	sample3-2	-			C06	FAM	Cry1A.105	Unkn	sample3-2	-			C06	FAM	Cry3Bb1	Unkn	sample3-2	-			C06
	C07	FAM	endo canola FatA	Unkn	sample4-1	-			C07	FAM	endo sugar beet GS	Unkn	sample4-1	-			C07	FAM	P-nos	Unkn	sample4-1	-			C07	FAM	T-g7 (T-ORF1)	Unkn	sample4-1	-			C07	FAM	Cry1A.105	Unkn	sample4-1	-			C07	FAM	Cry3Bb1	Unkn	sample4-1	-			C07
	C08	FAM	endo canola FatA	Unkn	sample4-2	-			C08	FAM	endo sugar beet GS	Unkn	sample4-2	-			C08	FAM	P-nos	Unkn	sample4-2	-			C08	FAM	T-g7 (T-ORF1)	Unkn	sample4-2	-			C08	FAM	Cry1A.105	Unkn	sample4-2	-			C08	FAM	Cry3Bb1	Unkn	sample4-2	-			C08
	C09	FAM	endo canola FatA	Unkn	sample5-1	-			C09	FAM	endo sugar beet GS	Unkn	sample5-1	-			C09	FAM	P-nos	Unkn	sample5-1	-			C09	FAM	T-g7 (T-ORF1)	Unkn	sample5-1	-			C09	FAM	Cry1A.105	Unkn	sample5-1	-			C09	FAM	Cry3Bb1	Unkn	sample5-1	-			C09
	C10	FAM	endo canola FatA	Unkn	sample5-2	-			C10	FAM	endo sugar beet GS	Unkn	sample5-2	-			C10	FAM	P-nos	Unkn	sample5-2	-			C10	FAM	T-g7 (T-ORF1)	Unkn	sample5-2	-			C10	FAM	Cry1A.105	Unkn	sample5-2	-			C10	FAM	Cry3Bb1	Unkn	sample5-2	-			C10
	C11	FAM	endo canola FatA	Unkn	sample6-1	-			C11	FAM	endo sugar beet GS	Unkn	sample6-1	-			C11	FAM	P-nos	Unkn	sample6-1	-			C11	FAM	T-g7 (T-ORF1)	Unkn	sample6-1	-			C11	FAM	Cry1A.105	Unkn	sample6-1	-			C11	FAM	Cry3Bb1	Unkn	sample6-1	-			C11
	C12	FAM	endo canola FatA	Unkn	sample6-2	-			C12	FAM	endo sugar beet GS	Unkn	sample6-2	-			C12	FAM	P-nos	Unkn	sample6-2	-			C12	FAM	T-g7 (T-ORF1)	Unkn	sample6-2	-			C12	FAM	Cry1A.105	Unkn	sample6-2	-			C12	FAM	Cry3Bb1	Unkn	sample6-2	-			C12
	D01	FAM	endo canola FatA	Unkn	sample7-1	-			D01	FAM	endo sugar beet GS	Unkn	sample7-1	-			D01	FAM	P-nos	Unkn	sample7-1	-			D01	FAM	T-g7 (T-ORF1)	Unkn	sample7-1	-			D01	FAM	Cry1A.105	Unkn	sample7-1	-			D01	FAM	Cry3Bb1	Unkn	sample7-1	-			D01
	D02	FAM	endo canola FatA	Unkn	sample7-2	-			D02	FAM	endo sugar beet GS	Unkn	sample7-2	-			D02	FAM	P-nos	Unkn	sample7-2	-			D02	FAM	T-g7 (T-ORF1)	Unkn	sample7-2	-			D02	FAM	Cry1A.105	Unkn	sample7-2	-			D02	FAM	Cry3Bb1	Unkn	sample7-2	-			D02
	D03	FAM	endo canola FatA	Unkn	sample8-1	-			D03	FAM	endo sugar beet GS	Unkn	sample8-1	-			D03	FAM	P-nos	Unkn	sample8-1	-			D03	FAM	T-g7 (T-ORF1)	Unkn	sample8-1	-			D03	FAM	Cry1A.105	Unkn	sample8-1	-			D03	FAM	Cry3Bb1	Unkn	sample8-1	-			D03
	D04	FAM	endo canola FatA	Unkn	sample8-2	-			D04	FAM	endo sugar beet GS	Unkn	sample8-2	-			D04	FAM	P-nos	Unkn	sample8-2	-			D04	FAM	T-g7 (T-ORF1)	Unkn	sample8-2	-			D04	FAM	Cry1A.105	Unkn	sample8-2	-			D04	FAM	Cry3Bb1	Unkn	sample8-2	-			D04
	D05	FAM	endo canola FatA	Unkn	sample9-1	-			D05	FAM	endo sugar beet GS	Unkn	sample9-1	-			D05	FAM	P-nos	Unkn	sample9-1	-			D05	FAM	T-g7 (T-ORF1)	Unkn	sample9-1	-			D05	FAM	Cry1A.105	Unkn	sample9-1	-			D05	FAM	Cry3Bb1	Unkn	sample9-1	-			D05
	D06	FAM	endo canola FatA	Unkn	sample9-2	-			D06	FAM	endo sugar beet GS	Unkn	sample9-2	-			D06	FAM	P-nos	Unkn	sample9-2	-			D06	FAM	T-g7 (T-ORF1)	Unkn	sample9-2	-			D06	FAM	Cry1A.105	Unkn	sample9-2	-			D06	FAM	Cry3Bb1	Unkn	sample9-2	-			D06
	D07	FAM	endo canola FatA	Unkn	sample10-1	-			D07	FAM	endo sugar beet GS	Unkn	sample10-1	-			D07	FAM	P-nos	Unkn	sample10-1	-			D07	FAM	T-g7 (T-ORF1)	Unkn	sample10-1	-			D07	FAM	Cry1A.105	Unkn	sample10-1	-			D07	FAM	Cry3Bb1	Unkn	sample10-1	-			D07
	D08	FAM	endo canola FatA	Unkn	sample10-2	-			D08	FAM	endo sugar beet GS	Unkn	sample10-2	-			D08	FAM	P-nos	Unkn	sample10-2	-			D08	FAM	T-g7 (T-ORF1)	Unkn	sample10-2	-			D08	FAM	Cry1A.105	Unkn	sample10-2	-			D08	FAM	Cry3Bb1	Unkn	sample10-2	-			D08
	D09	FAM	endo canola FatA	Unkn	sample11-1	-			D09	FAM	endo sugar beet GS	Unkn	sample11-1	-			D09	FAM	P-nos	Unkn	sample11-1	-			D09	FAM	T-g7 (T-ORF1)	Unkn	sample11-1	-			D09	FAM	Cry1A.105	Unkn	sample11-1	-			D09	FAM	Cry3Bb1	Unkn	sample11-1	-			D09
	D10	FAM	endo canola FatA	Unkn	sample11-2	-			D10	FAM	endo sugar beet GS	Unkn	sample11-2	-			D10	FAM	P-nos	Unkn	sample11-2	-			D10	FAM	T-g7 (T-ORF1)	Unkn	sample11-2	-			D10	FAM	Cry1A.105	Unkn	sample11-2	-			D10	FAM	Cry3Bb1	Unkn	sample11-2	-			D10
	D11	FAM	endo canola FatA	Unkn	pos control	-			D11	FAM	endo sugar beet GS	Unkn	pos control	-			D11	FAM	P-nos	Unkn	pos control	-			D11	FAM	T-g7 (T-ORF1)	Unkn	pos control	-			D11	FAM	Cry1A.105	Unkn	pos control	-			D11	FAM	Cry3Bb1	Unkn	pos control	-			D11
	D12	FAM	endo canola FatA	Unkn	water	-			D12	FAM	endo sugar beet GS	Unkn	water	-			D12	FAM	P-nos	Unkn	water	-			D12	FAM	T-g7 (T-ORF1)	Unkn	water	-			D12	FAM	Cry1A.105	Unkn	water	-			D12	FAM	Cry3Bb1	Unkn	water	-			D12
	E01	FAM	endo maize HMG	Unkn	sample1-1	-			E01	FAM	endo wheat Wx-1	Unkn	sample1-1	-			E01	FAM	P-SSuAra	Unkn	sample1-1	-			E01	FAM	T-nos	Unkn	sample1-1	-			E01	FAM	Cry1Ab/Ac	Unkn	sample1-1	-			E01	FAM	Vip3a	Unkn	sample1-1	-			E01
	E02	FAM	endo maize HMG	Unkn	sample1-2	-			E02	FAM	endo wheat Wx-1	Unkn	sample1-2	-			E02	FAM	P-SSuAra	Unkn	sample1-2	-			E02	FAM	T-nos	Unkn	sample1-2	-			E02	FAM	Cry1Ab/Ac	Unkn	sample1-2	-			E02	FAM	Vip3a	Unkn	sample1-2	-			E02
	E03	FAM	endo maize HMG	Unkn	sample2-1	-			E03	FAM	endo wheat Wx-1	Unkn	sample2-1	-			E03	FAM	P-SSuAra	Unkn	sample2-1	-			E03	FAM	T-nos	Unkn	sample2-1	-			E03	FAM	Cry1Ab/Ac	Unkn	sample2-1	-			E03	FAM	Vip3a	Unkn	sample2-1	-			E03
	E04	FAM	endo maize HMG	Unkn	sample2-2	-			E04	FAM	endo wheat Wx-1	Unkn	sample2-2	-			E04	FAM	P-SSuAra	Unkn	sample2-2	-			E04	FAM	T-nos	Unkn	sample2-2	-			E04	FAM	Cry1Ab/Ac	Unkn	sample2-2	-			E04	FAM	Vip3a	Unkn	sample2-2	-			E04
	E05	FAM	endo maize HMG	Unkn	sample3-1	-			E05	FAM	endo wheat Wx-1	Unkn	sample3-1	-			E05	FAM	P-SSuAra	Unkn	sample3-1	-			E05	FAM	T-nos	Unkn	sample3-1	-			E05	FAM	Cry1Ab/Ac	Unkn	sample3-1	-			E05	FAM	Vip3a	Unkn	sample3-1	-			E05
	E06	FAM	endo maize HMG	Unkn	sample3-2	-			E06	FAM	endo wheat Wx-1	Unkn	sample3-2	-			E06	FAM	P-SSuAra	Unkn	sample3-2	-			E06	FAM	T-nos	Unkn	sample3-2	-			E06	FAM	Cry1Ab/Ac	Unkn	sample3-2	-			E06	FAM	Vip3a	Unkn	sample3-2	-			E06
	E07	FAM	endo maize HMG	Unkn	sample4-1	-			E07	FAM	endo wheat Wx-1	Unkn	sample4-1	-			E07	FAM	P-SSuAra	Unkn	sample4-1	-			E07	FAM	T-nos	Unkn	sample4-1	-			E07	FAM	Cry1Ab/Ac	Unkn	sample4-1	-			E07	FAM	Vip3a	Unkn	sample4-1	-			E07
	E08	FAM	endo maize HMG	Unkn	sample4-2	-			E08	FAM	endo wheat Wx-1	Unkn	sample4-2	-			E08	FAM	P-SSuAra	Unkn	sample4-2	-			E08	FAM	T-nos	Unkn	sample4-2	-			E08	FAM	Cry1Ab/Ac	Unkn	sample4-2	-			E08	FAM	Vip3a	Unkn	sample4-2	-			E08
	E09	FAM	endo maize HMG	Unkn	sample5-1	-			E09	FAM	endo wheat Wx-1	Unkn	sample5-1	-			E09	FAM	P-SSuAra	Unkn	sample5-1	-			E09	FAM	T-nos	Unkn	sample5-1	-			E09	FAM	Cry1Ab/Ac	Unkn	sample5-1	-			E09	FAM	Vip3a	Unkn	sample5-1	-			E09
	E10	FAM	endo maize HMG	Unkn	sample5-2	-			E10	FAM	endo wheat Wx-1	Unkn	sample5-2	-			E10	FAM	P-SSuAra	Unkn	sample5-2	-			E10	FAM	T-nos	Unkn	sample5-2	-			E10	FAM	Cry1Ab/Ac	Unkn	sample5-2	-			E10	FAM	Vip3a	Unkn	sample5-2	-			E10
	E11	FAM	endo maize HMG	Unkn	sample6-1	-			E11	FAM	endo wheat Wx-1	Unkn	sample6-1	-			E11	FAM	P-SSuAra	Unkn	sample6-1	-			E11	FAM	T-nos	Unkn	sample6-1	-			E11	FAM	Cry1Ab/Ac	Unkn	sample6-1	-			E11	FAM	Vip3a	Unkn	sample6-1	-			E11
	E12	FAM	endo maize HMG	Unkn	sample6-2	-			E12	FAM	endo wheat Wx-1	Unkn	sample6-2	-			E12	FAM	P-SSuAra	Unkn	sample6-2	-			E12	FAM	T-nos	Unkn	sample6-2	-			E12	FAM	Cry1Ab/Ac	Unkn	sample6-2	-			E12	FAM	Vip3a	Unkn	sample6-2	-			E12
	F01	FAM	endo maize HMG	Unkn	sample7-1	-			F01	FAM	endo wheat Wx-1	Unkn	sample7-1	-			F01	FAM	P-SSuAra	Unkn	sample7-1	-			F01	FAM	T-nos	Unkn	sample7-1	-			F01	FAM	Cry1Ab/Ac	Unkn	sample7-1	-			F01	FAM	Vip3a	Unkn	sample7-1	-			F01
	F02	FAM	endo maize HMG	Unkn	sample7-2	-			F02	FAM	endo wheat Wx-1	Unkn	sample7-2	-			F02	FAM	P-SSuAra	Unkn	sample7-2	-			F02	FAM	T-nos	Unkn	sample7-2	-			F02	FAM	Cry1Ab/Ac	Unkn	sample7-2	-			F02	FAM	Vip3a	Unkn	sample7-2	-			F02
	F03	FAM	endo maize HMG	Unkn	sample8-1	-			F03	FAM	endo wheat Wx-1	Unkn	sample8-1	-			F03	FAM	P-SSuAra	Unkn	sample8-1	-			F03	FAM	T-nos	Unkn	sample8-1	-			F03	FAM	Cry1Ab/Ac	Unkn	sample8-1	-			F03	FAM	Vip3a	Unkn	sample8-1	-			F03
	F04	FAM	endo maize HMG	Unkn	sample8-2	-			F04	FAM	endo wheat Wx-1	Unkn	sample8-2	-			F04	FAM	P-SSuAra	Unkn	sample8-2	-			F04	FAM	T-nos	Unkn	sample8-2	-			F04	FAM	Cry1Ab/Ac	Unkn	sample8-2	-			F04	FAM	Vip3a	Unkn	sample8-2	-			F04
	F05	FAM	endo maize HMG	Unkn	sample9-1	-			F05	FAM	endo wheat Wx-1	Unkn	sample9-1	-			F05	FAM	P-SSuAra	Unkn	sample9-1	-			F05	FAM	T-nos	Unkn	sample9-1	-			F05	FAM	Cry1Ab/Ac	Unkn	sample9-1	-			F05	FAM	Vip3a	Unkn	sample9-1	-			F05
	F06	FAM	endo maize HMG	Unkn	sample9-2	-			F06	FAM	endo wheat Wx-1	Unkn	sample9-2	-			F06	FAM	P-SSuAra	Unkn	sample9-2	-			F06	FAM	T-nos	Unkn	sample9-2	-			F06	FAM	Cry1Ab/Ac	Unkn	sample9-2	-			F06	FAM	Vip3a	Unkn	sample9-2	-			F06
	F07	FAM	endo maize HMG	Unkn	sample10-1	-			F07	FAM	endo wheat Wx-1	Unkn	sample10-1	-			F07	FAM	P-SSuAra	Unkn	sample10-1	-			F07	FAM	T-nos	Unkn	sample10-1	-			F07	FAM	Cry1Ab/Ac	Unkn	sample10-1	-			F07	FAM	Vip3a	Unkn	sample10-1	-			F07
	F08	FAM	endo maize HMG	Unkn	sample10-2	-			F08	FAM	endo wheat Wx-1	Unkn	sample10-2	-			F08	FAM	P-SSuAra	Unkn	sample10-2	-			F08	FAM	T-nos	Unkn	sample10-2	-			F08	FAM	Cry1Ab/Ac	Unkn	sample10-2	-			F08	FAM	Vip3a	Unkn	sample10-2	-			F08
	F09	FAM	endo maize HMG	Unkn	sample11-1	-			F09	FAM	endo wheat Wx-1	Unkn	sample11-1	-			F09	FAM	P-SSuAra	Unkn	sample11-1	-			F09	FAM	T-nos	Unkn	sample11-1	-			F09	FAM	Cry1Ab/Ac	Unkn	sample11-1	-			F09	FAM	Vip3a	Unkn	sample11-1	-			F09
	F10	FAM	endo maize HMG	Unkn	sample11-2	-			F10	FAM	endo wheat Wx-1	Unkn	sample11-2	-			F10	FAM	P-SSuAra	Unkn	sample11-2	-			F10	FAM	T-nos	Unkn	sample11-2	-			F10	FAM	Cry1Ab/Ac	Unkn	sample11-2	-			F10	FAM	Vip3a	Unkn	sample11-2	-			F10
	F11	FAM	endo maize HMG	Unkn	pos control	-			F11	FAM	endo wheat Wx-1	Unkn	pos control	-			F11	FAM	P-SSuAra	Unkn	pos control	-			F11	FAM	T-nos	Unkn	pos control	-			F11	FAM	Cry1Ab/Ac	Unkn	pos control	-			F11	FAM	Vip3a	Unkn	pos control	-			F11
	F12	FAM	endo maize HMG	Unkn	water	-			F12	FAM	endo wheat Wx-1	Unkn	water	-			F12	FAM	P-SSuAra	Unkn	water	-			F12	FAM	T-nos	Unkn	water	-			F12	FAM	Cry1Ab/Ac	Unkn	water	-			F12	FAM	Vip3a	Unkn	water	-			F12
	G01	FAM	endo rice SPS	Unkn	sample1-1	-			G01	FAM	P-35S	Unkn	sample1-1	-			G01	FAM	T-35S	Unkn	sample1-1	-			G01	FAM	CP4-epsps	Unkn	sample1-1	-			G01	FAM	Cry1F	Unkn	sample1-1	-			G01	FAM	bar	Unkn	sample1-1	-			G01
	G02	FAM	endo rice SPS	Unkn	sample1-2	-			G02	FAM	P-35S	Unkn	sample1-2	-			G02	FAM	T-35S	Unkn	sample1-2	-			G02	FAM	CP4-epsps	Unkn	sample1-2	-			G02	FAM	Cry1F	Unkn	sample1-2	-			G02	FAM	bar	Unkn	sample1-2	-			G02
	G03	FAM	endo rice SPS	Unkn	sample2-1	-			G03	FAM	P-35S	Unkn	sample2-1	-			G03	FAM	T-35S	Unkn	sample2-1	-			G03	FAM	CP4-epsps	Unkn	sample2-1	-			G03	FAM	Cry1F	Unkn	sample2-1	-			G03	FAM	bar	Unkn	sample2-1	-			G03
	G04	FAM	endo rice SPS	Unkn	sample2-2	-			G04	FAM	P-35S	Unkn	sample2-2	-			G04	FAM	T-35S	Unkn	sample2-2	-			G04	FAM	CP4-epsps	Unkn	sample2-2	-			G04	FAM	Cry1F	Unkn	sample2-2	-			G04	FAM	bar	Unkn	sample2-2	-			G04
	G05	FAM	endo rice SPS	Unkn	sample3-1	-			G05	FAM	P-35S	Unkn	sample3-1	-			G05	FAM	T-35S	Unkn	sample3-1	-			G05	FAM	CP4-epsps	Unkn	sample3-1	-			G05	FAM	Cry1F	Unkn	sample3-1	-			G05	FAM	bar	Unkn	sample3-1	-			G05
	G06	FAM	endo rice SPS	Unkn	sample3-2	-			G06	FAM	P-35S	Unkn	sample3-2	-			G06	FAM	T-35S	Unkn	sample3-2	-			G06	FAM	CP4-epsps	Unkn	sample3-2	-			G06	FAM	Cry1F	Unkn	sample3-2	-			G06	FAM	bar	Unkn	sample3-2	-			G06
	G07	FAM	endo rice SPS	Unkn	sample4-1	-			G07	FAM	P-35S	Unkn	sample4-1	-			G07	FAM	T-35S	Unkn	sample4-1	-			G07	FAM	CP4-epsps	Unkn	sample4-1	-			G07	FAM	Cry1F	Unkn	sample4-1	-			G07	FAM	bar	Unkn	sample4-1	-			G07
	G08	FAM	endo rice SPS	Unkn	sample4-2	-			G08	FAM	P-35S	Unkn	sample4-2	-			G08	FAM	T-35S	Unkn	sample4-2	-			G08	FAM	CP4-epsps	Unkn	sample4-2	-			G08	FAM	Cry1F	Unkn	sample4-2	-			G08	FAM	bar	Unkn	sample4-2	-			G08
	G09	FAM	endo rice SPS	Unkn	sample5-1	-			G09	FAM	P-35S	Unkn	sample5-1	-			G09	FAM	T-35S	Unkn	sample5-1	-			G09	FAM	CP4-epsps	Unkn	sample5-1	-			G09	FAM	Cry1F	Unkn	sample5-1	-			G09	FAM	bar	Unkn	sample5-1	-			G09
	G10	FAM	endo rice SPS	Unkn	sample5-2	-			G10	FAM	P-35S	Unkn	sample5-2	-			G10	FAM	T-35S	Unkn	sample5-2	-			G10	FAM	CP4-epsps	Unkn	sample5-2	-			G10	FAM	Cry1F	Unkn	sample5-2	-			G10	FAM	bar	Unkn	sample5-2	-			G10
	G11	FAM	endo rice SPS	Unkn	sample6-1	-			G11	FAM	P-35S	Unkn	sample6-1	-			G11	FAM	T-35S	Unkn	sample6-1	-			G11	FAM	CP4-epsps	Unkn	sample6-1	-			G11	FAM	Cry1F	Unkn	sample6-1	-			G11	FAM	bar	Unkn	sample6-1	-			G11
	G12	FAM	endo rice SPS	Unkn	sample6-2	-			G12	FAM	P-35S	Unkn	sample6-2	-			G12	FAM	T-35S	Unkn	sample6-2	-			G12	FAM	CP4-epsps	Unkn	sample6-2	-			G12	FAM	Cry1F	Unkn	sample6-2	-			G12	FAM	bar	Unkn	sample6-2	-			G12
	H01	FAM	endo rice SPS	Unkn	sample7-1	-			H01	FAM	P-35S	Unkn	sample7-1	-			H01	FAM	T-35S	Unkn	sample7-1	-			H01	FAM	CP4-epsps	Unkn	sample7-1	-			H01	FAM	Cry1F	Unkn	sample7-1	-			H01	FAM	bar	Unkn	sample7-1	-			H01
	H02	FAM	endo rice SPS	Unkn	sample7-2	-			H02	FAM	P-35S	Unkn	sample7-2	-			H02	FAM	T-35S	Unkn	sample7-2	-			H02	FAM	CP4-epsps	Unkn	sample7-2	-			H02	FAM	Cry1F	Unkn	sample7-2	-			H02	FAM	bar	Unkn	sample7-2	-			H02
	H03	FAM	endo rice SPS	Unkn	sample8-1	-			H03	FAM	P-35S	Unkn	sample8-1	-			H03	FAM	T-35S	Unkn	sample8-1	-			H03	FAM	CP4-epsps	Unkn	sample8-1	-			H03	FAM	Cry1F	Unkn	sample8-1	-			H03	FAM	bar	Unkn	sample8-1	-			H03
	H04	FAM	endo rice SPS	Unkn	sample8-2	-			H04	FAM	P-35S	Unkn	sample8-2	-			H04	FAM	T-35S	Unkn	sample8-2	-			H04	FAM	CP4-epsps	Unkn	sample8-2	-			H04	FAM	Cry1F	Unkn	sample8-2	-			H04	FAM	bar	Unkn	sample8-2	-			H04
	H05	FAM	endo rice SPS	Unkn	sample9-1	-			H05	FAM	P-35S	Unkn	sample9-1	-			H05	FAM	T-35S	Unkn	sample9-1	-			H05	FAM	CP4-epsps	Unkn	sample9-1	-			H05	FAM	Cry1F	Unkn	sample9-1	-			H05	FAM	bar	Unkn	sample9-1	-			H05
	H06	FAM	endo rice SPS	Unkn	sample9-2	-			H06	FAM	P-35S	Unkn	sample9-2	-			H06	FAM	T-35S	Unkn	sample9-2	-			H06	FAM	CP4-epsps	Unkn	sample9-2	-			H06	FAM	Cry1F	Unkn	sample9-2	-			H06	FAM	bar	Unkn	sample9-2	-			H06
	H07	FAM	endo rice SPS	Unkn	sample10-1	-			H07	FAM	P-35S	Unkn	sample10-1	-			H07	FAM	T-35S	Unkn	sample10-1	-			H07	FAM	CP4-epsps	Unkn	sample10-1	-			H07	FAM	Cry1F	Unkn	sample10-1	-			H07	FAM	bar	Unkn	sample10-1	-			H07
	H08	FAM	endo rice SPS	Unkn	sample10-2	-			H08	FAM	P-35S	Unkn	sample10-2	-			H08	FAM	T-35S	Unkn	sample10-2	-			H08	FAM	CP4-epsps	Unkn	sample10-2	-			H08	FAM	Cry1F	Unkn	sample10-2	-			H08	FAM	bar	Unkn	sample10-2	-			H08
	H09	FAM	endo rice SPS	Unkn	sample11-1	-			H09	FAM	P-35S	Unkn	sample11-1	-			H09	FAM	T-35S	Unkn	sample11-1	-			H09	FAM	CP4-epsps	Unkn	sample11-1	-			H09	FAM	Cry1F	Unkn	sample11-1	-			H09	FAM	bar	Unkn	sample11-1	-			H09
	H10	FAM	endo rice SPS	Unkn	sample11-2	-			H10	FAM	P-35S	Unkn	sample11-2	-			H10	FAM	T-35S	Unkn	sample11-2	-			H10	FAM	CP4-epsps	Unkn	sample11-2	-			H10	FAM	Cry1F	Unkn	sample11-2	-			H10	FAM	bar	Unkn	sample11-2	-			H10
	H11	FAM	endo rice SPS	Unkn	pos control	-			H11	FAM	P-35S	Unkn	pos control	-			H11	FAM	T-35S	Unkn	pos control	-			H11	FAM	CP4-epsps	Unkn	pos control	-			H11	FAM	Cry1F	Unkn	pos control	-			H11	FAM	bar	Unkn	pos control	-			H11
	H12	FAM	endo rice SPS	Unkn	water	-			H12	FAM	P-35S	Unkn	water	-			H12	FAM	T-35S	Unkn	water	-			H12	FAM	CP4-epsps	Unkn	water	-			H12	FAM	Cry1F	Unkn	water	-			H12	FAM	bar	Unkn	water	-			H12
Copy the 348 well block underneath into the data calculation tab
paste plate 1 result CFX here	Well	Fluor	Target	Content	Sample	Cq		paste plate 2 result CFX here	Well	Fluor	Target	Content	Sample	Cq
	A01	FAM	Actin (plant DNA)	Unkn	sample1-1	-			A01	FAM	Cry1A(b)	Unkn	sample1-1	-
	A02	FAM	Actin (plant DNA)	Unkn	sample1-2	-			A02	FAM	Cry1A(b)	Unkn	sample1-2	-
	A03	FAM	Actin (plant DNA)	Unkn	sample2-1	-			A03	FAM	Cry1A(b)	Unkn	sample2-1	-
	A04	FAM	Actin (plant DNA)	Unkn	sample2-2	-			A04	FAM	Cry1A(b)	Unkn	sample2-2	-
	A05	FAM	Actin (plant DNA)	Unkn	sample3-1	-			A05	FAM	Cry1A(b)	Unkn	sample3-1	-
	A06	FAM	Actin (plant DNA)	Unkn	sample3-2	-			A06	FAM	Cry1A(b)	Unkn	sample3-2	-
	A07	FAM	Actin (plant DNA)	Unkn	sample4-1	-			A07	FAM	Cry1A(b)	Unkn	sample4-1	-
	A08	FAM	Actin (plant DNA)	Unkn	sample4-2	-			A08	FAM	Cry1A(b)	Unkn	sample4-2	-
	A09	FAM	Actin (plant DNA)	Unkn	sample5-1	-			A09	FAM	Cry1A(b)	Unkn	sample5-1	-
	A10	FAM	Actin (plant DNA)	Unkn	sample5-2	-			A10	FAM	Cry1A(b)	Unkn	sample5-2	-
	A11	FAM	Actin (plant DNA)	Unkn	sample6-1	-			A11	FAM	Cry1A(b)	Unkn	sample6-1	-
	A12	FAM	Actin (plant DNA)	Unkn	sample6-2	-			A12	FAM	Cry1A(b)	Unkn	sample6-2	-
	B01	FAM	Actin (plant DNA)	Unkn	sample7-1	-			B01	FAM	Cry1A(b)	Unkn	sample7-1	-
	B02	FAM	Actin (plant DNA)	Unkn	sample7-2	-			B02	FAM	Cry1A(b)	Unkn	sample7-2	-
	B03	FAM	Actin (plant DNA)	Unkn	sample8-1	-			B03	FAM	Cry1A(b)	Unkn	sample8-1	-
	B04	FAM	Actin (plant DNA)	Unkn	sample8-2	-			B04	FAM	Cry1A(b)	Unkn	sample8-2	-
	B05	FAM	Actin (plant DNA)	Unkn	sample9-1	-			B05	FAM	Cry1A(b)	Unkn	sample9-1	-
	B06	FAM	Actin (plant DNA)	Unkn	sample9-2	-			B06	FAM	Cry1A(b)	Unkn	sample9-2	-
	B07	FAM	Actin (plant DNA)	Unkn	sample10-1	-			B07	FAM	Cry1A(b)	Unkn	sample10-1	-
	B08	FAM	Actin (plant DNA)	Unkn	sample10-2	-			B08	FAM	Cry1A(b)	Unkn	sample10-2	-
	B09	FAM	Actin (plant DNA)	Unkn	sample11-1	-			B09	FAM	Cry1A(b)	Unkn	sample11-1	-
	B10	FAM	Actin (plant DNA)	Unkn	sample11-2	-			B10	FAM	Cry1A(b)	Unkn	sample11-2	-
	B11	FAM	Actin (plant DNA)	Unkn	pos control	-			B11	FAM	Cry1A(b)	Unkn	pos control	-
	B12	FAM	Actin (plant DNA)	Unkn	water	-			B12	FAM	Cry1A(b)	Unkn	water	-
	C01	FAM	endo canola FatA	Unkn	sample1-1	-			C01	FAM	Cry1A.105	Unkn	sample1-1	-
	C02	FAM	endo canola FatA	Unkn	sample1-2	-			C02	FAM	Cry1A.105	Unkn	sample1-2	-
	C03	FAM	endo canola FatA	Unkn	sample2-1	-			C03	FAM	Cry1A.105	Unkn	sample2-1	-
	C04	FAM	endo canola FatA	Unkn	sample2-2	-			C04	FAM	Cry1A.105	Unkn	sample2-2	-
	C05	FAM	endo canola FatA	Unkn	sample3-1	-			C05	FAM	Cry1A.105	Unkn	sample3-1	-
	C06	FAM	endo canola FatA	Unkn	sample3-2	-			C06	FAM	Cry1A.105	Unkn	sample3-2	-
	C07	FAM	endo canola FatA	Unkn	sample4-1	-			C07	FAM	Cry1A.105	Unkn	sample4-1	-
	C08	FAM	endo canola FatA	Unkn	sample4-2	-			C08	FAM	Cry1A.105	Unkn	sample4-2	-
	C09	FAM	endo canola FatA	Unkn	sample5-1	-			C09	FAM	Cry1A.105	Unkn	sample5-1	-
	C10	FAM	endo canola FatA	Unkn	sample5-2	-			C10	FAM	Cry1A.105	Unkn	sample5-2	-
	C11	FAM	endo canola FatA	Unkn	sample6-1	-			C11	FAM	Cry1A.105	Unkn	sample6-1	-
	C12	FAM	endo canola FatA	Unkn	sample6-2	-			C12	FAM	Cry1A.105	Unkn	sample6-2	-
	D01	FAM	endo canola FatA	Unkn	sample7-1	-			D01	FAM	Cry1A.105	Unkn	sample7-1	-
	D02	FAM	endo canola FatA	Unkn	sample7-2	-			D02	FAM	Cry1A.105	Unkn	sample7-2	-
	D03	FAM	endo canola FatA	Unkn	sample8-1	-			D03	FAM	Cry1A.105	Unkn	sample8-1	-
	D04	FAM	endo canola FatA	Unkn	sample8-2	-			D04	FAM	Cry1A.105	Unkn	sample8-2	-
	D05	FAM	endo canola FatA	Unkn	sample9-1	-			D05	FAM	Cry1A.105	Unkn	sample9-1	-
	D06	FAM	endo canola FatA	Unkn	sample9-2	-			D06	FAM	Cry1A.105	Unkn	sample9-2	-
	D07	FAM	endo canola FatA	Unkn	sample10-1	-			D07	FAM	Cry1A.105	Unkn	sample10-1	-
	D08	FAM	endo canola FatA	Unkn	sample10-2	-			D08	FAM	Cry1A.105	Unkn	sample10-2	-
	D09	FAM	endo canola FatA	Unkn	sample11-1	-			D09	FAM	Cry1A.105	Unkn	sample11-1	-
	D10	FAM	endo canola FatA	Unkn	sample11-2	-			D10	FAM	Cry1A.105	Unkn	sample11-2	-
	D11	FAM	endo canola FatA	Unkn	pos control	-			D11	FAM	Cry1A.105	Unkn	pos control	-
	D12	FAM	endo canola FatA	Unkn	water	-			D12	FAM	Cry1A.105	Unkn	water	-
	E01	FAM	endo maize HMG	Unkn	sample1-1	-			E01	FAM	Cry1Ab/Ac	Unkn	sample1-1	-
	E02	FAM	endo maize HMG	Unkn	sample1-2	-			E02	FAM	Cry1Ab/Ac	Unkn	sample1-2	-
	E03	FAM	endo maize HMG	Unkn	sample2-1	-			E03	FAM	Cry1Ab/Ac	Unkn	sample2-1	-
	E04	FAM	endo maize HMG	Unkn	sample2-2	-			E04	FAM	Cry1Ab/Ac	Unkn	sample2-2	-
	E05	FAM	endo maize HMG	Unkn	sample3-1	-			E05	FAM	Cry1Ab/Ac	Unkn	sample3-1	-
	E06	FAM	endo maize HMG	Unkn	sample3-2	-			E06	FAM	Cry1Ab/Ac	Unkn	sample3-2	-
	E07	FAM	endo maize HMG	Unkn	sample4-1	-			E07	FAM	Cry1Ab/Ac	Unkn	sample4-1	-
	E08	FAM	endo maize HMG	Unkn	sample4-2	-			E08	FAM	Cry1Ab/Ac	Unkn	sample4-2	-
	E09	FAM	endo maize HMG	Unkn	sample5-1	-			E09	FAM	Cry1Ab/Ac	Unkn	sample5-1	-
	E10	FAM	endo maize HMG	Unkn	sample5-2	-			E10	FAM	Cry1Ab/Ac	Unkn	sample5-2	-
	E11	FAM	endo maize HMG	Unkn	sample6-1	-			E11	FAM	Cry1Ab/Ac	Unkn	sample6-1	-
	E12	FAM	endo maize HMG	Unkn	sample6-2	-			E12	FAM	Cry1Ab/Ac	Unkn	sample6-2	-
	F01	FAM	endo maize HMG	Unkn	sample7-1	-			F01	FAM	Cry1Ab/Ac	Unkn	sample7-1	-
	F02	FAM	endo maize HMG	Unkn	sample7-2	-			F02	FAM	Cry1Ab/Ac	Unkn	sample7-2	-
	F03	FAM	endo maize HMG	Unkn	sample8-1	-			F03	FAM	Cry1Ab/Ac	Unkn	sample8-1	-
	F04	FAM	endo maize HMG	Unkn	sample8-2	-			F04	FAM	Cry1Ab/Ac	Unkn	sample8-2	-
	F05	FAM	endo maize HMG	Unkn	sample9-1	-			F05	FAM	Cry1Ab/Ac	Unkn	sample9-1	-
	F06	FAM	endo maize HMG	Unkn	sample9-2	-			F06	FAM	Cry1Ab/Ac	Unkn	sample9-2	-
	F07	FAM	endo maize HMG	Unkn	sample10-1	-			F07	FAM	Cry1Ab/Ac	Unkn	sample10-1	-
	F08	FAM	endo maize HMG	Unkn	sample10-2	-			F08	FAM	Cry1Ab/Ac	Unkn	sample10-2	-
	F09	FAM	endo maize HMG	Unkn	sample11-1	-			F09	FAM	Cry1Ab/Ac	Unkn	sample11-1	-
	F10	FAM	endo maize HMG	Unkn	sample11-2	-			F10	FAM	Cry1Ab/Ac	Unkn	sample11-2	-
	F11	FAM	endo maize HMG	Unkn	pos control	-			F11	FAM	Cry1Ab/Ac	Unkn	pos control	-
	F12	FAM	endo maize HMG	Unkn	water	-			F12	FAM	Cry1Ab/Ac	Unkn	water	-
	G01	FAM	endo rice SPS	Unkn	sample1-1	-			G01	FAM	Cry1F	Unkn	sample1-1	-
	G02	FAM	endo rice SPS	Unkn	sample1-2	-			G02	FAM	Cry1F	Unkn	sample1-2	-
	G03	FAM	endo rice SPS	Unkn	sample2-1	-			G03	FAM	Cry1F	Unkn	sample2-1	-
	G04	FAM	endo rice SPS	Unkn	sample2-2	-			G04	FAM	Cry1F	Unkn	sample2-2	-
	G05	FAM	endo rice SPS	Unkn	sample3-1	-			G05	FAM	Cry1F	Unkn	sample3-1	-
	G06	FAM	endo rice SPS	Unkn	sample3-2	-			G06	FAM	Cry1F	Unkn	sample3-2	-
	G07	FAM	endo rice SPS	Unkn	sample4-1	-			G07	FAM	Cry1F	Unkn	sample4-1	-
	G08	FAM	endo rice SPS	Unkn	sample4-2	-			G08	FAM	Cry1F	Unkn	sample4-2	-
	G09	FAM	endo rice SPS	Unkn	sample5-1	-			G09	FAM	Cry1F	Unkn	sample5-1	-
	G10	FAM	endo rice SPS	Unkn	sample5-2	-			G10	FAM	Cry1F	Unkn	sample5-2	-
	G11	FAM	endo rice SPS	Unkn	sample6-1	-			G11	FAM	Cry1F	Unkn	sample6-1	-
	G12	FAM	endo rice SPS	Unkn	sample6-2	-			G12	FAM	Cry1F	Unkn	sample6-2	-
	H01	FAM	endo rice SPS	Unkn	sample7-1	-			H01	FAM	Cry1F	Unkn	sample7-1	-
	H02	FAM	endo rice SPS	Unkn	sample7-2	-			H02	FAM	Cry1F	Unkn	sample7-2	-
	H03	FAM	endo rice SPS	Unkn	sample8-1	-			H03	FAM	Cry1F	Unkn	sample8-1	-
	H04	FAM	endo rice SPS	Unkn	sample8-2	-			H04	FAM	Cry1F	Unkn	sample8-2	-
	H05	FAM	endo rice SPS	Unkn	sample9-1	-			H05	FAM	Cry1F	Unkn	sample9-1	-
	H06	FAM	endo rice SPS	Unkn	sample9-2	-			H06	FAM	Cry1F	Unkn	sample9-2	-
	H07	FAM	endo rice SPS	Unkn	sample10-1	-			H07	FAM	Cry1F	Unkn	sample10-1	-
	H08	FAM	endo rice SPS	Unkn	sample10-2	-			H08	FAM	Cry1F	Unkn	sample10-2	-
	H09	FAM	endo rice SPS	Unkn	sample11-1	-			H09	FAM	Cry1F	Unkn	sample11-1	-
	H10	FAM	endo rice SPS	Unkn	sample11-2	-			H10	FAM	Cry1F	Unkn	sample11-2	-
	H11	FAM	endo rice SPS	Unkn	pos control	-			H11	FAM	Cry1F	Unkn	pos control	-
	H12	FAM	endo rice SPS	Unkn	water	-			H12	FAM	Cry1F	Unkn	water	-
	A01	FAM	endo soy Le1	Unkn	sample1-1	-			A01	FAM	Cry2Ab2	Unkn	sample1-1	-
	A02	FAM	endo soy Le1	Unkn	sample1-2	-			A02	FAM	Cry2Ab2	Unkn	sample1-2	-
	A03	FAM	endo soy Le1	Unkn	sample2-1	-			A03	FAM	Cry2Ab2	Unkn	sample2-1	-
	A04	FAM	endo soy Le1	Unkn	sample2-2	-			A04	FAM	Cry2Ab2	Unkn	sample2-2	-
	A05	FAM	endo soy Le1	Unkn	sample3-1	-			A05	FAM	Cry2Ab2	Unkn	sample3-1	-
	A06	FAM	endo soy Le1	Unkn	sample3-2	-			A06	FAM	Cry2Ab2	Unkn	sample3-2	-
	A07	FAM	endo soy Le1	Unkn	sample4-1	-			A07	FAM	Cry2Ab2	Unkn	sample4-1	-
	A08	FAM	endo soy Le1	Unkn	sample4-2	-			A08	FAM	Cry2Ab2	Unkn	sample4-2	-
	A09	FAM	endo soy Le1	Unkn	sample5-1	-			A09	FAM	Cry2Ab2	Unkn	sample5-1	-
	A10	FAM	endo soy Le1	Unkn	sample5-2	-			A10	FAM	Cry2Ab2	Unkn	sample5-2	-
	A11	FAM	endo soy Le1	Unkn	sample6-1	-			A11	FAM	Cry2Ab2	Unkn	sample6-1	-
	A12	FAM	endo soy Le1	Unkn	sample6-2	-			A12	FAM	Cry2Ab2	Unkn	sample6-2	-
	B01	FAM	endo soy Le1	Unkn	sample7-1	-			B01	FAM	Cry2Ab2	Unkn	sample7-1	-
	B02	FAM	endo soy Le1	Unkn	sample7-2	-			B02	FAM	Cry2Ab2	Unkn	sample7-2	-
	B03	FAM	endo soy Le1	Unkn	sample8-1	-			B03	FAM	Cry2Ab2	Unkn	sample8-1	-
	B04	FAM	endo soy Le1	Unkn	sample8-2	-			B04	FAM	Cry2Ab2	Unkn	sample8-2	-
	B05	FAM	endo soy Le1	Unkn	sample9-1	-			B05	FAM	Cry2Ab2	Unkn	sample9-1	-
	B06	FAM	endo soy Le1	Unkn	sample9-2	-			B06	FAM	Cry2Ab2	Unkn	sample9-2	-
	B07	FAM	endo soy Le1	Unkn	sample10-1	-			B07	FAM	Cry2Ab2	Unkn	sample10-1	-
	B08	FAM	endo soy Le1	Unkn	sample10-2	-			B08	FAM	Cry2Ab2	Unkn	sample10-2	-
	B09	FAM	endo soy Le1	Unkn	sample11-1	-			B09	FAM	Cry2Ab2	Unkn	sample11-1	-
	B10	FAM	endo soy Le1	Unkn	sample11-2	-			B10	FAM	Cry2Ab2	Unkn	sample11-2	-
	B11	FAM	endo soy Le1	Unkn	pos control	-			B11	FAM	Cry2Ab2	Unkn	pos control	-
	B12	FAM	endo soy Le1	Unkn	water	-			B12	FAM	Cry2Ab2	Unkn	water	-
	C01	FAM	endo sugar beet GS	Unkn	sample1-1	-			C01	FAM	Cry3Bb1	Unkn	sample1-1	-
	C02	FAM	endo sugar beet GS	Unkn	sample1-2	-			C02	FAM	Cry3Bb1	Unkn	sample1-2	-
	C03	FAM	endo sugar beet GS	Unkn	sample2-1	-			C03	FAM	Cry3Bb1	Unkn	sample2-1	-
	C04	FAM	endo sugar beet GS	Unkn	sample2-2	-			C04	FAM	Cry3Bb1	Unkn	sample2-2	-
	C05	FAM	endo sugar beet GS	Unkn	sample3-1	-			C05	FAM	Cry3Bb1	Unkn	sample3-1	-
	C06	FAM	endo sugar beet GS	Unkn	sample3-2	-			C06	FAM	Cry3Bb1	Unkn	sample3-2	-
	C07	FAM	endo sugar beet GS	Unkn	sample4-1	-			C07	FAM	Cry3Bb1	Unkn	sample4-1	-
	C08	FAM	endo sugar beet GS	Unkn	sample4-2	-			C08	FAM	Cry3Bb1	Unkn	sample4-2	-
	C09	FAM	endo sugar beet GS	Unkn	sample5-1	-			C09	FAM	Cry3Bb1	Unkn	sample5-1	-
	C10	FAM	endo sugar beet GS	Unkn	sample5-2	-			C10	FAM	Cry3Bb1	Unkn	sample5-2	-
	C11	FAM	endo sugar beet GS	Unkn	sample6-1	-			C11	FAM	Cry3Bb1	Unkn	sample6-1	-
	C12	FAM	endo sugar beet GS	Unkn	sample6-2	-			C12	FAM	Cry3Bb1	Unkn	sample6-2	-
	D01	FAM	endo sugar beet GS	Unkn	sample7-1	-			D01	FAM	Cry3Bb1	Unkn	sample7-1	-
	D02	FAM	endo sugar beet GS	Unkn	sample7-2	-			D02	FAM	Cry3Bb1	Unkn	sample7-2	-
	D03	FAM	endo sugar beet GS	Unkn	sample8-1	-			D03	FAM	Cry3Bb1	Unkn	sample8-1	-
	D04	FAM	endo sugar beet GS	Unkn	sample8-2	-			D04	FAM	Cry3Bb1	Unkn	sample8-2	-
	D05	FAM	endo sugar beet GS	Unkn	sample9-1	-			D05	FAM	Cry3Bb1	Unkn	sample9-1	-
	D06	FAM	endo sugar beet GS	Unkn	sample9-2	-			D06	FAM	Cry3Bb1	Unkn	sample9-2	-
	D07	FAM	endo sugar beet GS	Unkn	sample10-1	-			D07	FAM	Cry3Bb1	Unkn	sample10-1	-
	D08	FAM	endo sugar beet GS	Unkn	sample10-2	-			D08	FAM	Cry3Bb1	Unkn	sample10-2	-
	D09	FAM	endo sugar beet GS	Unkn	sample11-1	-			D09	FAM	Cry3Bb1	Unkn	sample11-1	-
	D10	FAM	endo sugar beet GS	Unkn	sample11-2	-			D10	FAM	Cry3Bb1	Unkn	sample11-2	-
	D11	FAM	endo sugar beet GS	Unkn	pos control	-			D11	FAM	Cry3Bb1	Unkn	pos control	-
	D12	FAM	endo sugar beet GS	Unkn	water	-			D12	FAM	Cry3Bb1	Unkn	water	-
	E01	FAM	endo wheat Wx-1	Unkn	sample1-1	-			E01	FAM	Vip3a	Unkn	sample1-1	-
	E02	FAM	endo wheat Wx-1	Unkn	sample1-2	-			E02	FAM	Vip3a	Unkn	sample1-2	-
	E03	FAM	endo wheat Wx-1	Unkn	sample2-1	-			E03	FAM	Vip3a	Unkn	sample2-1	-
	E04	FAM	endo wheat Wx-1	Unkn	sample2-2	-			E04	FAM	Vip3a	Unkn	sample2-2	-
	E05	FAM	endo wheat Wx-1	Unkn	sample3-1	-			E05	FAM	Vip3a	Unkn	sample3-1	-
	E06	FAM	endo wheat Wx-1	Unkn	sample3-2	-			E06	FAM	Vip3a	Unkn	sample3-2	-
	E07	FAM	endo wheat Wx-1	Unkn	sample4-1	-			E07	FAM	Vip3a	Unkn	sample4-1	-
	E08	FAM	endo wheat Wx-1	Unkn	sample4-2	-			E08	FAM	Vip3a	Unkn	sample4-2	-
	E09	FAM	endo wheat Wx-1	Unkn	sample5-1	-			E09	FAM	Vip3a	Unkn	sample5-1	-
	E10	FAM	endo wheat Wx-1	Unkn	sample5-2	-			E10	FAM	Vip3a	Unkn	sample5-2	-
	E11	FAM	endo wheat Wx-1	Unkn	sample6-1	-			E11	FAM	Vip3a	Unkn	sample6-1	-
	E12	FAM	endo wheat Wx-1	Unkn	sample6-2	-			E12	FAM	Vip3a	Unkn	sample6-2	-
	F01	FAM	endo wheat Wx-1	Unkn	sample7-1	-			F01	FAM	Vip3a	Unkn	sample7-1	-
	F02	FAM	endo wheat Wx-1	Unkn	sample7-2	-			F02	FAM	Vip3a	Unkn	sample7-2	-
	F03	FAM	endo wheat Wx-1	Unkn	sample8-1	-			F03	FAM	Vip3a	Unkn	sample8-1	-
	F04	FAM	endo wheat Wx-1	Unkn	sample8-2	-			F04	FAM	Vip3a	Unkn	sample8-2	-
	F05	FAM	endo wheat Wx-1	Unkn	sample9-1	-			F05	FAM	Vip3a	Unkn	sample9-1	-
	F06	FAM	endo wheat Wx-1	Unkn	sample9-2	-			F06	FAM	Vip3a	Unkn	sample9-2	-
	F07	FAM	endo wheat Wx-1	Unkn	sample10-1	-			F07	FAM	Vip3a	Unkn	sample10-1	-
	F08	FAM	endo wheat Wx-1	Unkn	sample10-2	-			F08	FAM	Vip3a	Unkn	sample10-2	-
	F09	FAM	endo wheat Wx-1	Unkn	sample11-1	-			F09	FAM	Vip3a	Unkn	sample11-1	-
	F10	FAM	endo wheat Wx-1	Unkn	sample11-2	-			F10	FAM	Vip3a	Unkn	sample11-2	-
	F11	FAM	endo wheat Wx-1	Unkn	pos control	-			F11	FAM	Vip3a	Unkn	pos control	-
	F12	FAM	endo wheat Wx-1	Unkn	water	-			F12	FAM	Vip3a	Unkn	water	-
	G01	FAM	P-35S	Unkn	sample1-1	-			G01	FAM	bar	Unkn	sample1-1	-
	G02	FAM	P-35S	Unkn	sample1-2	-			G02	FAM	bar	Unkn	sample1-2	-
	G03	FAM	P-35S	Unkn	sample2-1	-			G03	FAM	bar	Unkn	sample2-1	-
	G04	FAM	P-35S	Unkn	sample2-2	-			G04	FAM	bar	Unkn	sample2-2	-
	G05	FAM	P-35S	Unkn	sample3-1	-			G05	FAM	bar	Unkn	sample3-1	-
	G06	FAM	P-35S	Unkn	sample3-2	-			G06	FAM	bar	Unkn	sample3-2	-
	G07	FAM	P-35S	Unkn	sample4-1	-			G07	FAM	bar	Unkn	sample4-1	-
	G08	FAM	P-35S	Unkn	sample4-2	-			G08	FAM	bar	Unkn	sample4-2	-
	G09	FAM	P-35S	Unkn	sample5-1	-			G09	FAM	bar	Unkn	sample5-1	-
	G10	FAM	P-35S	Unkn	sample5-2	-			G10	FAM	bar	Unkn	sample5-2	-
	G11	FAM	P-35S	Unkn	sample6-1	-			G11	FAM	bar	Unkn	sample6-1	-
	G12	FAM	P-35S	Unkn	sample6-2	-			G12	FAM	bar	Unkn	sample6-2	-
	H01	FAM	P-35S	Unkn	sample7-1	-			H01	FAM	bar	Unkn	sample7-1	-
	H02	FAM	P-35S	Unkn	sample7-2	-			H02	FAM	bar	Unkn	sample7-2	-
	H03	FAM	P-35S	Unkn	sample8-1	-			H03	FAM	bar	Unkn	sample8-1	-
	H04	FAM	P-35S	Unkn	sample8-2	-			H04	FAM	bar	Unkn	sample8-2	-
	H05	FAM	P-35S	Unkn	sample9-1	-			H05	FAM	bar	Unkn	sample9-1	-
	H06	FAM	P-35S	Unkn	sample9-2	-			H06	FAM	bar	Unkn	sample9-2	-
	H07	FAM	P-35S	Unkn	sample10-1	-			H07	FAM	bar	Unkn	sample10-1	-
	H08	FAM	P-35S	Unkn	sample10-2	-			H08	FAM	bar	Unkn	sample10-2	-
	H09	FAM	P-35S	Unkn	sample11-1	-			H09	FAM	bar	Unkn	sample11-1	-
	H10	FAM	P-35S	Unkn	sample11-2	-			H10	FAM	bar	Unkn	sample11-2	-
	H11	FAM	P-35S	Unkn	pos control	-			H11	FAM	bar	Unkn	pos control	-
	H12	FAM	P-35S	Unkn	water	-			H12	FAM	bar	Unkn	water	-
	A01	FAM	P-FMV	Unkn	sample1-1	-			A01	FAM	pat	Unkn	sample1-1	-
	A02	FAM	P-FMV	Unkn	sample1-2	-			A02	FAM	pat	Unkn	sample1-2	-
	A03	FAM	P-FMV	Unkn	sample2-1	-			A03	FAM	pat	Unkn	sample2-1	-
	A04	FAM	P-FMV	Unkn	sample2-2	-			A04	FAM	pat	Unkn	sample2-2	-
	A05	FAM	P-FMV	Unkn	sample3-1	-			A05	FAM	pat	Unkn	sample3-1	-
	A06	FAM	P-FMV	Unkn	sample3-2	-			A06	FAM	pat	Unkn	sample3-2	-
	A07	FAM	P-FMV	Unkn	sample4-1	-			A07	FAM	pat	Unkn	sample4-1	-
	A08	FAM	P-FMV	Unkn	sample4-2	-			A08	FAM	pat	Unkn	sample4-2	-
	A09	FAM	P-FMV	Unkn	sample5-1	-			A09	FAM	pat	Unkn	sample5-1	-
	A10	FAM	P-FMV	Unkn	sample5-2	-			A10	FAM	pat	Unkn	sample5-2	-
	A11	FAM	P-FMV	Unkn	sample6-1	-			A11	FAM	pat	Unkn	sample6-1	-
	A12	FAM	P-FMV	Unkn	sample6-2	-			A12	FAM	pat	Unkn	sample6-2	-
	B01	FAM	P-FMV	Unkn	sample7-1	-			B01	FAM	pat	Unkn	sample7-1	-
	B02	FAM	P-FMV	Unkn	sample7-2	-			B02	FAM	pat	Unkn	sample7-2	-
	B03	FAM	P-FMV	Unkn	sample8-1	-			B03	FAM	pat	Unkn	sample8-1	-
	B04	FAM	P-FMV	Unkn	sample8-2	-			B04	FAM	pat	Unkn	sample8-2	-
	B05	FAM	P-FMV	Unkn	sample9-1	-			B05	FAM	pat	Unkn	sample9-1	-
	B06	FAM	P-FMV	Unkn	sample9-2	-			B06	FAM	pat	Unkn	sample9-2	-
	B07	FAM	P-FMV	Unkn	sample10-1	-			B07	FAM	pat	Unkn	sample10-1	-
	B08	FAM	P-FMV	Unkn	sample10-2	-			B08	FAM	pat	Unkn	sample10-2	-
	B09	FAM	P-FMV	Unkn	sample11-1	-			B09	FAM	pat	Unkn	sample11-1	-
	B10	FAM	P-FMV	Unkn	sample11-2	-			B10	FAM	pat	Unkn	sample11-2	-
	B11	FAM	P-FMV	Unkn	pos control	-			B11	FAM	pat	Unkn	pos control	-
	B12	FAM	P-FMV	Unkn	water	-			B12	FAM	pat	Unkn	water	-
	C01	FAM	P-nos	Unkn	sample1-1	-			C01	FAM	nptII	Unkn	sample1-1	-
	C02	FAM	P-nos	Unkn	sample1-2	-			C02	FAM	nptII	Unkn	sample1-2	-
	C03	FAM	P-nos	Unkn	sample2-1	-			C03	FAM	nptII	Unkn	sample2-1	-
	C04	FAM	P-nos	Unkn	sample2-2	-			C04	FAM	nptII	Unkn	sample2-2	-
	C05	FAM	P-nos	Unkn	sample3-1	-			C05	FAM	nptII	Unkn	sample3-1	-
	C06	FAM	P-nos	Unkn	sample3-2	-			C06	FAM	nptII	Unkn	sample3-2	-
	C07	FAM	P-nos	Unkn	sample4-1	-			C07	FAM	nptII	Unkn	sample4-1	-
	C08	FAM	P-nos	Unkn	sample4-2	-			C08	FAM	nptII	Unkn	sample4-2	-
	C09	FAM	P-nos	Unkn	sample5-1	-			C09	FAM	nptII	Unkn	sample5-1	-
	C10	FAM	P-nos	Unkn	sample5-2	-			C10	FAM	nptII	Unkn	sample5-2	-
	C11	FAM	P-nos	Unkn	sample6-1	-			C11	FAM	nptII	Unkn	sample6-1	-
	C12	FAM	P-nos	Unkn	sample6-2	-			C12	FAM	nptII	Unkn	sample6-2	-
	D01	FAM	P-nos	Unkn	sample7-1	-			D01	FAM	nptII	Unkn	sample7-1	-
	D02	FAM	P-nos	Unkn	sample7-2	-			D02	FAM	nptII	Unkn	sample7-2	-
	D03	FAM	P-nos	Unkn	sample8-1	-			D03	FAM	nptII	Unkn	sample8-1	-
	D04	FAM	P-nos	Unkn	sample8-2	-			D04	FAM	nptII	Unkn	sample8-2	-
	D05	FAM	P-nos	Unkn	sample9-1	-			D05	FAM	nptII	Unkn	sample9-1	-
	D06	FAM	P-nos	Unkn	sample9-2	-			D06	FAM	nptII	Unkn	sample9-2	-
	D07	FAM	P-nos	Unkn	sample10-1	-			D07	FAM	nptII	Unkn	sample10-1	-
	D08	FAM	P-nos	Unkn	sample10-2	-			D08	FAM	nptII	Unkn	sample10-2	-
	D09	FAM	P-nos	Unkn	sample11-1	-			D09	FAM	nptII	Unkn	sample11-1	-
	D10	FAM	P-nos	Unkn	sample11-2	-			D10	FAM	nptII	Unkn	sample11-2	-
	D11	FAM	P-nos	Unkn	pos control	-			D11	FAM	nptII	Unkn	pos control	-
	D12	FAM	P-nos	Unkn	water	-			D12	FAM	nptII	Unkn	water	-
	E01	FAM	P-SSuAra	Unkn	sample1-1	-			E01	FAM	I-rAct1	Unkn	sample1-1	-
	E02	FAM	P-SSuAra	Unkn	sample1-2	-			E02	FAM	I-rAct1	Unkn	sample1-2	-
	E03	FAM	P-SSuAra	Unkn	sample2-1	-			E03	FAM	I-rAct1	Unkn	sample2-1	-
	E04	FAM	P-SSuAra	Unkn	sample2-2	-			E04	FAM	I-rAct1	Unkn	sample2-2	-
	E05	FAM	P-SSuAra	Unkn	sample3-1	-			E05	FAM	I-rAct1	Unkn	sample3-1	-
	E06	FAM	P-SSuAra	Unkn	sample3-2	-			E06	FAM	I-rAct1	Unkn	sample3-2	-
	E07	FAM	P-SSuAra	Unkn	sample4-1	-			E07	FAM	I-rAct1	Unkn	sample4-1	-
	E08	FAM	P-SSuAra	Unkn	sample4-2	-			E08	FAM	I-rAct1	Unkn	sample4-2	-
	E09	FAM	P-SSuAra	Unkn	sample5-1	-			E09	FAM	I-rAct1	Unkn	sample5-1	-
	E10	FAM	P-SSuAra	Unkn	sample5-2	-			E10	FAM	I-rAct1	Unkn	sample5-2	-
	E11	FAM	P-SSuAra	Unkn	sample6-1	-			E11	FAM	I-rAct1	Unkn	sample6-1	-
	E12	FAM	P-SSuAra	Unkn	sample6-2	-			E12	FAM	I-rAct1	Unkn	sample6-2	-
	F01	FAM	P-SSuAra	Unkn	sample7-1	-			F01	FAM	I-rAct1	Unkn	sample7-1	-
	F02	FAM	P-SSuAra	Unkn	sample7-2	-			F02	FAM	I-rAct1	Unkn	sample7-2	-
	F03	FAM	P-SSuAra	Unkn	sample8-1	-			F03	FAM	I-rAct1	Unkn	sample8-1	-
	F04	FAM	P-SSuAra	Unkn	sample8-2	-			F04	FAM	I-rAct1	Unkn	sample8-2	-
	F05	FAM	P-SSuAra	Unkn	sample9-1	-			F05	FAM	I-rAct1	Unkn	sample9-1	-
	F06	FAM	P-SSuAra	Unkn	sample9-2	-			F06	FAM	I-rAct1	Unkn	sample9-2	-
	F07	FAM	P-SSuAra	Unkn	sample10-1	-			F07	FAM	I-rAct1	Unkn	sample10-1	-
	F08	FAM	P-SSuAra	Unkn	sample10-2	-			F08	FAM	I-rAct1	Unkn	sample10-2	-
	F09	FAM	P-SSuAra	Unkn	sample11-1	-			F09	FAM	I-rAct1	Unkn	sample11-1	-
	F10	FAM	P-SSuAra	Unkn	sample11-2	-			F10	FAM	I-rAct1	Unkn	sample11-2	-
	F11	FAM	P-SSuAra	Unkn	pos control	-			F11	FAM	I-rAct1	Unkn	pos control	-
	F12	FAM	P-SSuAra	Unkn	water	-			F12	FAM	I-rAct1	Unkn	water	-
	G01	FAM	T-35S	Unkn	sample1-1	-			G01	FAM	Barstar	Unkn	sample1-1	-
	G02	FAM	T-35S	Unkn	sample1-2	-			G02	FAM	Barstar	Unkn	sample1-2	-
	G03	FAM	T-35S	Unkn	sample2-1	-			G03	FAM	Barstar	Unkn	sample2-1	-
	G04	FAM	T-35S	Unkn	sample2-2	-			G04	FAM	Barstar	Unkn	sample2-2	-
	G05	FAM	T-35S	Unkn	sample3-1	-			G05	FAM	Barstar	Unkn	sample3-1	-
	G06	FAM	T-35S	Unkn	sample3-2	-			G06	FAM	Barstar	Unkn	sample3-2	-
	G07	FAM	T-35S	Unkn	sample4-1	-			G07	FAM	Barstar	Unkn	sample4-1	-
	G08	FAM	T-35S	Unkn	sample4-2	-			G08	FAM	Barstar	Unkn	sample4-2	-
	G09	FAM	T-35S	Unkn	sample5-1	-			G09	FAM	Barstar	Unkn	sample5-1	-
	G10	FAM	T-35S	Unkn	sample5-2	-			G10	FAM	Barstar	Unkn	sample5-2	-
	G11	FAM	T-35S	Unkn	sample6-1	-			G11	FAM	Barstar	Unkn	sample6-1	-
	G12	FAM	T-35S	Unkn	sample6-2	-			G12	FAM	Barstar	Unkn	sample6-2	-
	H01	FAM	T-35S	Unkn	sample7-1	-			H01	FAM	Barstar	Unkn	sample7-1	-
	H02	FAM	T-35S	Unkn	sample7-2	-			H02	FAM	Barstar	Unkn	sample7-2	-
	H03	FAM	T-35S	Unkn	sample8-1	-			H03	FAM	Barstar	Unkn	sample8-1	-
	H04	FAM	T-35S	Unkn	sample8-2	-			H04	FAM	Barstar	Unkn	sample8-2	-
	H05	FAM	T-35S	Unkn	sample9-1	-			H05	FAM	Barstar	Unkn	sample9-1	-
	H06	FAM	T-35S	Unkn	sample9-2	-			H06	FAM	Barstar	Unkn	sample9-2	-
	H07	FAM	T-35S	Unkn	sample10-1	-			H07	FAM	Barstar	Unkn	sample10-1	-
	H08	FAM	T-35S	Unkn	sample10-2	-			H08	FAM	Barstar	Unkn	sample10-2	-
	H09	FAM	T-35S	Unkn	sample11-1	-			H09	FAM	Barstar	Unkn	sample11-1	-
	H10	FAM	T-35S	Unkn	sample11-2	-			H10	FAM	Barstar	Unkn	sample11-2	-
	H11	FAM	T-35S	Unkn	pos control	-			H11	FAM	Barstar	Unkn	pos control	-
	H12	FAM	T-35S	Unkn	water	-			H12	FAM	Barstar	Unkn	water	-
	A01	FAM	T-E9	Unkn	sample1-1	-			A01	FAM	CaMV	Unkn	sample1-1	-
	A02	FAM	T-E9	Unkn	sample1-2	-			A02	FAM	CaMV	Unkn	sample1-2	-
	A03	FAM	T-E9	Unkn	sample2-1	-			A03	FAM	CaMV	Unkn	sample2-1	-
	A04	FAM	T-E9	Unkn	sample2-2	-			A04	FAM	CaMV	Unkn	sample2-2	-
	A05	FAM	T-E9	Unkn	sample3-1	-			A05	FAM	CaMV	Unkn	sample3-1	-
	A06	FAM	T-E9	Unkn	sample3-2	-			A06	FAM	CaMV	Unkn	sample3-2	-
	A07	FAM	T-E9	Unkn	sample4-1	-			A07	FAM	CaMV	Unkn	sample4-1	-
	A08	FAM	T-E9	Unkn	sample4-2	-			A08	FAM	CaMV	Unkn	sample4-2	-
	A09	FAM	T-E9	Unkn	sample5-1	-			A09	FAM	CaMV	Unkn	sample5-1	-
	A10	FAM	T-E9	Unkn	sample5-2	-			A10	FAM	CaMV	Unkn	sample5-2	-
	A11	FAM	T-E9	Unkn	sample6-1	-			A11	FAM	CaMV	Unkn	sample6-1	-
	A12	FAM	T-E9	Unkn	sample6-2	-			A12	FAM	CaMV	Unkn	sample6-2	-
	B01	FAM	T-E9	Unkn	sample7-1	-			B01	FAM	CaMV	Unkn	sample7-1	-
	B02	FAM	T-E9	Unkn	sample7-2	-			B02	FAM	CaMV	Unkn	sample7-2	-
	B03	FAM	T-E9	Unkn	sample8-1	-			B03	FAM	CaMV	Unkn	sample8-1	-
	B04	FAM	T-E9	Unkn	sample8-2	-			B04	FAM	CaMV	Unkn	sample8-2	-
	B05	FAM	T-E9	Unkn	sample9-1	-			B05	FAM	CaMV	Unkn	sample9-1	-
	B06	FAM	T-E9	Unkn	sample9-2	-			B06	FAM	CaMV	Unkn	sample9-2	-
	B07	FAM	T-E9	Unkn	sample10-1	-			B07	FAM	CaMV	Unkn	sample10-1	-
	B08	FAM	T-E9	Unkn	sample10-2	-			B08	FAM	CaMV	Unkn	sample10-2	-
	B09	FAM	T-E9	Unkn	sample11-1	-			B09	FAM	CaMV	Unkn	sample11-1	-
	B10	FAM	T-E9	Unkn	sample11-2	-			B10	FAM	CaMV	Unkn	sample11-2	-
	B11	FAM	T-E9	Unkn	pos control	-			B11	FAM	CaMV	Unkn	pos control	-
	B12	FAM	T-E9	Unkn	water	-			B12	FAM	CaMV	Unkn	water	-
	C01	FAM	T-g7 (T-ORF1)	Unkn	sample1-1	-			C01	FAM	ctp2/CP4-epsps	Unkn	sample1-1	-
	C02	FAM	T-g7 (T-ORF1)	Unkn	sample1-2	-			C02	FAM	ctp2/CP4-epsps	Unkn	sample1-2	-
	C03	FAM	T-g7 (T-ORF1)	Unkn	sample2-1	-			C03	FAM	ctp2/CP4-epsps	Unkn	sample2-1	-
	C04	FAM	T-g7 (T-ORF1)	Unkn	sample2-2	-			C04	FAM	ctp2/CP4-epsps	Unkn	sample2-2	-
	C05	FAM	T-g7 (T-ORF1)	Unkn	sample3-1	-			C05	FAM	ctp2/CP4-epsps	Unkn	sample3-1	-
	C06	FAM	T-g7 (T-ORF1)	Unkn	sample3-2	-			C06	FAM	ctp2/CP4-epsps	Unkn	sample3-2	-
	C07	FAM	T-g7 (T-ORF1)	Unkn	sample4-1	-			C07	FAM	ctp2/CP4-epsps	Unkn	sample4-1	-
	C08	FAM	T-g7 (T-ORF1)	Unkn	sample4-2	-			C08	FAM	ctp2/CP4-epsps	Unkn	sample4-2	-
	C09	FAM	T-g7 (T-ORF1)	Unkn	sample5-1	-			C09	FAM	ctp2/CP4-epsps	Unkn	sample5-1	-
	C10	FAM	T-g7 (T-ORF1)	Unkn	sample5-2	-			C10	FAM	ctp2/CP4-epsps	Unkn	sample5-2	-
	C11	FAM	T-g7 (T-ORF1)	Unkn	sample6-1	-			C11	FAM	ctp2/CP4-epsps	Unkn	sample6-1	-
	C12	FAM	T-g7 (T-ORF1)	Unkn	sample6-2	-			C12	FAM	ctp2/CP4-epsps	Unkn	sample6-2	-
	D01	FAM	T-g7 (T-ORF1)	Unkn	sample7-1	-			D01	FAM	ctp2/CP4-epsps	Unkn	sample7-1	-
	D02	FAM	T-g7 (T-ORF1)	Unkn	sample7-2	-			D02	FAM	ctp2/CP4-epsps	Unkn	sample7-2	-
	D03	FAM	T-g7 (T-ORF1)	Unkn	sample8-1	-			D03	FAM	ctp2/CP4-epsps	Unkn	sample8-1	-
	D04	FAM	T-g7 (T-ORF1)	Unkn	sample8-2	-			D04	FAM	ctp2/CP4-epsps	Unkn	sample8-2	-
	D05	FAM	T-g7 (T-ORF1)	Unkn	sample9-1	-			D05	FAM	ctp2/CP4-epsps	Unkn	sample9-1	-
	D06	FAM	T-g7 (T-ORF1)	Unkn	sample9-2	-			D06	FAM	ctp2/CP4-epsps	Unkn	sample9-2	-
	D07	FAM	T-g7 (T-ORF1)	Unkn	sample10-1	-			D07	FAM	ctp2/CP4-epsps	Unkn	sample10-1	-
	D08	FAM	T-g7 (T-ORF1)	Unkn	sample10-2	-			D08	FAM	ctp2/CP4-epsps	Unkn	sample10-2	-
	D09	FAM	T-g7 (T-ORF1)	Unkn	sample11-1	-			D09	FAM	ctp2/CP4-epsps	Unkn	sample11-1	-
	D10	FAM	T-g7 (T-ORF1)	Unkn	sample11-2	-			D10	FAM	ctp2/CP4-epsps	Unkn	sample11-2	-
	D11	FAM	T-g7 (T-ORF1)	Unkn	pos control	-			D11	FAM	ctp2/CP4-epsps	Unkn	pos control	-
	D12	FAM	T-g7 (T-ORF1)	Unkn	water	-			D12	FAM	ctp2/CP4-epsps	Unkn	water	-
	E01	FAM	T-nos	Unkn	sample1-1	-			E01	FAM	ctp4/CP4-epsps	Unkn	sample1-1	-
	E02	FAM	T-nos	Unkn	sample1-2	-			E02	FAM	ctp4/CP4-epsps	Unkn	sample1-2	-
	E03	FAM	T-nos	Unkn	sample2-1	-			E03	FAM	ctp4/CP4-epsps	Unkn	sample2-1	-
	E04	FAM	T-nos	Unkn	sample2-2	-			E04	FAM	ctp4/CP4-epsps	Unkn	sample2-2	-
	E05	FAM	T-nos	Unkn	sample3-1	-			E05	FAM	ctp4/CP4-epsps	Unkn	sample3-1	-
	E06	FAM	T-nos	Unkn	sample3-2	-			E06	FAM	ctp4/CP4-epsps	Unkn	sample3-2	-
	E07	FAM	T-nos	Unkn	sample4-1	-			E07	FAM	ctp4/CP4-epsps	Unkn	sample4-1	-
	E08	FAM	T-nos	Unkn	sample4-2	-			E08	FAM	ctp4/CP4-epsps	Unkn	sample4-2	-
	E09	FAM	T-nos	Unkn	sample5-1	-			E09	FAM	ctp4/CP4-epsps	Unkn	sample5-1	-
	E10	FAM	T-nos	Unkn	sample5-2	-			E10	FAM	ctp4/CP4-epsps	Unkn	sample5-2	-
	E11	FAM	T-nos	Unkn	sample6-1	-			E11	FAM	ctp4/CP4-epsps	Unkn	sample6-1	-
	E12	FAM	T-nos	Unkn	sample6-2	-			E12	FAM	ctp4/CP4-epsps	Unkn	sample6-2	-
	F01	FAM	T-nos	Unkn	sample7-1	-			F01	FAM	ctp4/CP4-epsps	Unkn	sample7-1	-
	F02	FAM	T-nos	Unkn	sample7-2	-			F02	FAM	ctp4/CP4-epsps	Unkn	sample7-2	-
	F03	FAM	T-nos	Unkn	sample8-1	-			F03	FAM	ctp4/CP4-epsps	Unkn	sample8-1	-
	F04	FAM	T-nos	Unkn	sample8-2	-			F04	FAM	ctp4/CP4-epsps	Unkn	sample8-2	-
	F05	FAM	T-nos	Unkn	sample9-1	-			F05	FAM	ctp4/CP4-epsps	Unkn	sample9-1	-
	F06	FAM	T-nos	Unkn	sample9-2	-			F06	FAM	ctp4/CP4-epsps	Unkn	sample9-2	-
	F07	FAM	T-nos	Unkn	sample10-1	-			F07	FAM	ctp4/CP4-epsps	Unkn	sample10-1	-
	F08	FAM	T-nos	Unkn	sample10-2	-			F08	FAM	ctp4/CP4-epsps	Unkn	sample10-2	-
	F09	FAM	T-nos	Unkn	sample11-1	-			F09	FAM	ctp4/CP4-epsps	Unkn	sample11-1	-
	F10	FAM	T-nos	Unkn	sample11-2	-			F10	FAM	ctp4/CP4-epsps	Unkn	sample11-2	-
	F11	FAM	T-nos	Unkn	pos control	-			F11	FAM	ctp4/CP4-epsps	Unkn	pos control	-
	F12	FAM	T-nos	Unkn	water	-			F12	FAM	ctp4/CP4-epsps	Unkn	water	-
	G01	FAM	CP4-epsps	Unkn	sample1-1	-			G01	FAM	P-Rice actin	Unkn	sample1-1	-
	G02	FAM	CP4-epsps	Unkn	sample1-2	-			G02	FAM	P-Rice actin	Unkn	sample1-2	-
	G03	FAM	CP4-epsps	Unkn	sample2-1	-			G03	FAM	P-Rice actin	Unkn	sample2-1	-
	G04	FAM	CP4-epsps	Unkn	sample2-2	-			G04	FAM	P-Rice actin	Unkn	sample2-2	-
	G05	FAM	CP4-epsps	Unkn	sample3-1	-			G05	FAM	P-Rice actin	Unkn	sample3-1	-
	G06	FAM	CP4-epsps	Unkn	sample3-2	-			G06	FAM	P-Rice actin	Unkn	sample3-2	-
	G07	FAM	CP4-epsps	Unkn	sample4-1	-			G07	FAM	P-Rice actin	Unkn	sample4-1	-
	G08	FAM	CP4-epsps	Unkn	sample4-2	-			G08	FAM	P-Rice actin	Unkn	sample4-2	-
	G09	FAM	CP4-epsps	Unkn	sample5-1	-			G09	FAM	P-Rice actin	Unkn	sample5-1	-
	G10	FAM	CP4-epsps	Unkn	sample5-2	-			G10	FAM	P-Rice actin	Unkn	sample5-2	-
	G11	FAM	CP4-epsps	Unkn	sample6-1	-			G11	FAM	P-Rice actin	Unkn	sample6-1	-
	G12	FAM	CP4-epsps	Unkn	sample6-2	-			G12	FAM	P-Rice actin	Unkn	sample6-2	-
	H01	FAM	CP4-epsps	Unkn	sample7-1	-			H01	FAM	P-Rice actin	Unkn	sample7-1	-
	H02	FAM	CP4-epsps	Unkn	sample7-2	-			H02	FAM	P-Rice actin	Unkn	sample7-2	-
	H03	FAM	CP4-epsps	Unkn	sample8-1	-			H03	FAM	P-Rice actin	Unkn	sample8-1	-
	H04	FAM	CP4-epsps	Unkn	sample8-2	-			H04	FAM	P-Rice actin	Unkn	sample8-2	-
	H05	FAM	CP4-epsps	Unkn	sample9-1	-			H05	FAM	P-Rice actin	Unkn	sample9-1	-
	H06	FAM	CP4-epsps	Unkn	sample9-2	-			H06	FAM	P-Rice actin	Unkn	sample9-2	-
	H07	FAM	CP4-epsps	Unkn	sample10-1	-			H07	FAM	P-Rice actin	Unkn	sample10-1	-
	H08	FAM	CP4-epsps	Unkn	sample10-2	-			H08	FAM	P-Rice actin	Unkn	sample10-2	-
	H09	FAM	CP4-epsps	Unkn	sample11-1	-			H09	FAM	P-Rice actin	Unkn	sample11-1	-
	H10	FAM	CP4-epsps	Unkn	sample11-2	-			H10	FAM	P-Rice actin	Unkn	sample11-2	-
	H11	FAM	CP4-epsps	Unkn	pos control	-			H11	FAM	P-Rice actin	Unkn	pos control	-
	H12	FAM	CP4-epsps	Unkn	water	-			H12	FAM	P-Rice actin	Unkn	water	-
[truncated: 12 more columns]

## Sheet: data calculation
paste plate 1 result CFX here	Well	Fluor	Target	Content	Sample	Cq		paste plate 2 result CFX here	Well	Fluor	Target	Content	Sample	Cq
	A01	FAM	Actin (plant DNA)	Unkn	sample1-1	-			A01	FAM	Cry1A(b)	Unkn	sample1-1	-
	A02	FAM	Actin (plant DNA)	Unkn	sample1-2	-			A02	FAM	Cry1A(b)	Unkn	sample1-2	-
	A03	FAM	Actin (plant DNA)	Unkn	sample2-1	-			A03	FAM	Cry1A(b)	Unkn	sample2-1	-
	A04	FAM	Actin (plant DNA)	Unkn	sample2-2	-			A04	FAM	Cry1A(b)	Unkn	sample2-2	-
	A05	FAM	Actin (plant DNA)	Unkn	sample3-1	-			A05	FAM	Cry1A(b)	Unkn	sample3-1	-
	A06	FAM	Actin (plant DNA)	Unkn	sample3-2	-			A06	FAM	Cry1A(b)	Unkn	sample3-2	-
	A07	FAM	Actin (plant DNA)	Unkn	sample4-1	-			A07	FAM	Cry1A(b)	Unkn	sample4-1	-
	A08	FAM	Actin (plant DNA)	Unkn	sample4-2	-			A08	FAM	Cry1A(b)	Unkn	sample4-2	-
	A09	FAM	Actin (plant DNA)	Unkn	sample5-1	-			A09	FAM	Cry1A(b)	Unkn	sample5-1	-
	A10	FAM	Actin (plant DNA)	Unkn	sample5-2	-			A10	FAM	Cry1A(b)	Unkn	sample5-2	-
	A11	FAM	Actin (plant DNA)	Unkn	sample6-1	-			A11	FAM	Cry1A(b)	Unkn	sample6-1	-
	A12	FAM	Actin (plant DNA)	Unkn	sample6-2	-			A12	FAM	Cry1A(b)	Unkn	sample6-2	-
	A13	FAM	Actin (plant DNA)	Unkn	sample7-1	-			A13	FAM	Cry1A(b)	Unkn	sample7-1	-
	A14	FAM	Actin (plant DNA)	Unkn	sample7-2	-			A14	FAM	Cry1A(b)	Unkn	sample7-2	-
	A15	FAM	Actin (plant DNA)	Unkn	sample8-1	-			A15	FAM	Cry1A(b)	Unkn	sample8-1	-
	A16	FAM	Actin (plant DNA)	Unkn	sample8-2	-			A16	FAM	Cry1A(b)	Unkn	sample8-2	-
	A17	FAM	Actin (plant DNA)	Unkn	sample9-1	-			A17	FAM	Cry1A(b)	Unkn	sample9-1	-
	A18	FAM	Actin (plant DNA)	Unkn	sample9-2	-			A18	FAM	Cry1A(b)	Unkn	sample9-2	-
	A19	FAM	Actin (plant DNA)	Unkn	sample10-1	-			A19	FAM	Cry1A(b)	Unkn	sample10-1	-
	A20	FAM	Actin (plant DNA)	Unkn	sample10-2	-			A20	FAM	Cry1A(b)	Unkn	sample10-2	-
	A21	FAM	Actin (plant DNA)	Unkn	sample11-1	-			A21	FAM	Cry1A(b)	Unkn	sample11-1	-
	A22	FAM	Actin (plant DNA)	Unkn	sample11-2	-			A22	FAM	Cry1A(b)	Unkn	sample11-2	-
	A23	FAM	Actin (plant DNA)	Unkn	pos control	-			A23	FAM	Cry1A(b)	Unkn	pos control	-
	A24	FAM	Actin (plant DNA)	Unkn	water	-			A24	FAM	Cry1A(b)	Unkn	water	-
	B01	FAM	endo canola FatA	Unkn	sample1-1	-			B01	FAM	Cry1A.105	Unkn	sample1-1	-
	B02	FAM	endo canola FatA	Unkn	sample1-2	-			B02	FAM	Cry1A.105	Unkn	sample1-2	-
	B03	FAM	endo canola FatA	Unkn	sample2-1	-			B03	FAM	Cry1A.105	Unkn	sample2-1	-
	B04	FAM	endo canola FatA	Unkn	sample2-2	-			B04	FAM	Cry1A.105	Unkn	sample2-2	-
	B05	FAM	endo canola FatA	Unkn	sample3-1	-			B05	FAM	Cry1A.105	Unkn	sample3-1	-
	B06	FAM	endo canola FatA	Unkn	sample3-2	-			B06	FAM	Cry1A.105	Unkn	sample3-2	-
	B07	FAM	endo canola FatA	Unkn	sample4-1	-			B07	FAM	Cry1A.105	Unkn	sample4-1	-
	B08	FAM	endo canola FatA	Unkn	sample4-2	-			B08	FAM	Cry1A.105	Unkn	sample4-2	-
	B09	FAM	endo canola FatA	Unkn	sample5-1	-			B09	FAM	Cry1A.105	Unkn	sample5-1	-
	B10	FAM	endo canola FatA	Unkn	sample5-2	-			B10	FAM	Cry1A.105	Unkn	sample5-2	-
	B11	FAM	endo canola FatA	Unkn	sample6-1	-			B11	FAM	Cry1A.105	Unkn	sample6-1	-
	B12	FAM	endo canola FatA	Unkn	sample6-2	-			B12	FAM	Cry1A.105	Unkn	sample6-2	-
	B13	FAM	endo canola FatA	Unkn	sample7-1	-			B13	FAM	Cry1A.105	Unkn	sample7-1	-
	B14	FAM	endo canola FatA	Unkn	sample7-2	-			B14	FAM	Cry1A.105	Unkn	sample7-2	-
	B15	FAM	endo canola FatA	Unkn	sample8-1	-			B15	FAM	Cry1A.105	Unkn	sample8-1	-
	B16	FAM	endo canola FatA	Unkn	sample8-2	-			B16	FAM	Cry1A.105	Unkn	sample8-2	-
	B17	FAM	endo canola FatA	Unkn	sample9-1	-			B17	FAM	Cry1A.105	Unkn	sample9-1	-
	B18	FAM	endo canola FatA	Unkn	sample9-2	-			B18	FAM	Cry1A.105	Unkn	sample9-2	-
	B19	FAM	endo canola FatA	Unkn	sample10-1	-			B19	FAM	Cry1A.105	Unkn	sample10-1	-
	B20	FAM	endo canola FatA	Unkn	sample10-2	-			B20	FAM	Cry1A.105	Unkn	sample10-2	-
	B21	FAM	endo canola FatA	Unkn	sample11-1	-			B21	FAM	Cry1A.105	Unkn	sample11-1	-
	B22	FAM	endo canola FatA	Unkn	sample11-2	-			B22	FAM	Cry1A.105	Unkn	sample11-2	-
	B23	FAM	endo canola FatA	Unkn	pos control	-			B23	FAM	Cry1A.105	Unkn	pos control	-
	B24	FAM	endo canola FatA	Unkn	water	-			B24	FAM	Cry1A.105	Unkn	water	-
	C01	FAM	endo maize HMG	Unkn	sample1-1	-			C01	FAM	Cry1Ab/Ac	Unkn	sample1-1	-
	C02	FAM	endo maize HMG	Unkn	sample1-2	-			C02	FAM	Cry1Ab/Ac	Unkn	sample1-2	-
	C03	FAM	endo maize HMG	Unkn	sample2-1	-			C03	FAM	Cry1Ab/Ac	Unkn	sample2-1	-
	C04	FAM	endo maize HMG	Unkn	sample2-2	-			C04	FAM	Cry1Ab/Ac	Unkn	sample2-2	-
	C05	FAM	endo maize HMG	Unkn	sample3-1	-			C05	FAM	Cry1Ab/Ac	Unkn	sample3-1	-
	C06	FAM	endo maize HMG	Unkn	sample3-2	-			C06	FAM	Cry1Ab/Ac	Unkn	sample3-2	-
	C07	FAM	endo maize HMG	Unkn	sample4-1	-			C07	FAM	Cry1Ab/Ac	Unkn	sample4-1	-
	C08	FAM	endo maize HMG	Unkn	sample4-2	-			C08	FAM	Cry1Ab/Ac	Unkn	sample4-2	-
	C09	FAM	endo maize HMG	Unkn	sample5-1	-			C09	FAM	Cry1Ab/Ac	Unkn	sample5-1	-
	C10	FAM	endo maize HMG	Unkn	sample5-2	-			C10	FAM	Cry1Ab/Ac	Unkn	sample5-2	-
	C11	FAM	endo maize HMG	Unkn	sample6-1	-			C11	FAM	Cry1Ab/Ac	Unkn	sample6-1	-
	C12	FAM	endo maize HMG	Unkn	sample6-2	-			C12	FAM	Cry1Ab/Ac	Unkn	sample6-2	-
	C13	FAM	endo maize HMG	Unkn	sample7-1	-			C13	FAM	Cry1Ab/Ac	Unkn	sample7-1	-
	C14	FAM	endo maize HMG	Unkn	sample7-2	-			C14	FAM	Cry1Ab/Ac	Unkn	sample7-2	-
	C15	FAM	endo maize HMG	Unkn	sample8-1	-			C15	FAM	Cry1Ab/Ac	Unkn	sample8-1	-
	C16	FAM	endo maize HMG	Unkn	sample8-2	-			C16	FAM	Cry1Ab/Ac	Unkn	sample8-2	-
	C17	FAM	endo maize HMG	Unkn	sample9-1	-			C17	FAM	Cry1Ab/Ac	Unkn	sample9-1	-
	C18	FAM	endo maize HMG	Unkn	sample9-2	-			C18	FAM	Cry1Ab/Ac	Unkn	sample9-2	-
	C19	FAM	endo maize HMG	Unkn	sample10-1	-			C19	FAM	Cry1Ab/Ac	Unkn	sample10-1	-
	C20	FAM	endo maize HMG	Unkn	sample10-2	-			C20	FAM	Cry1Ab/Ac	Unkn	sample10-2	-
	C21	FAM	endo maize HMG	Unkn	sample11-1	-			C21	FAM	Cry1Ab/Ac	Unkn	sample11-1	-
	C22	FAM	endo maize HMG	Unkn	sample11-2	-			C22	FAM	Cry1Ab/Ac	Unkn	sample11-2	-
	C23	FAM	endo maize HMG	Unkn	pos control	-			C23	FAM	Cry1Ab/Ac	Unkn	pos control	-
	C24	FAM	endo maize HMG	Unkn	water	-			C24	FAM	Cry1Ab/Ac	Unkn	water	-
	D01	FAM	endo rice SPS	Unkn	sample1-1	-			D01	FAM	Cry1F	Unkn	sample1-1	-
	D02	FAM	endo rice SPS	Unkn	sample1-2	-			D02	FAM	Cry1F	Unkn	sample1-2	-
	D03	FAM	endo rice SPS	Unkn	sample2-1	-			D03	FAM	Cry1F	Unkn	sample2-1	-
	D04	FAM	endo rice SPS	Unkn	sample2-2	-			D04	FAM	Cry1F	Unkn	sample2-2	-
	D05	FAM	endo rice SPS	Unkn	sample3-1	-			D05	FAM	Cry1F	Unkn	sample3-1	-
	D06	FAM	endo rice SPS	Unkn	sample3-2	-			D06	FAM	Cry1F	Unkn	sample3-2	-
	D07	FAM	endo rice SPS	Unkn	sample4-1	-			D07	FAM	Cry1F	Unkn	sample4-1	-
	D08	FAM	endo rice SPS	Unkn	sample4-2	-			D08	FAM	Cry1F	Unkn	sample4-2	-
	D09	FAM	endo rice SPS	Unkn	sample5-1	-			D09	FAM	Cry1F	Unkn	sample5-1	-
	D10	FAM	endo rice SPS	Unkn	sample5-2	-			D10	FAM	Cry1F	Unkn	sample5-2	-
	D11	FAM	endo rice SPS	Unkn	sample6-1	-			D11	FAM	Cry1F	Unkn	sample6-1	-
	D12	FAM	endo rice SPS	Unkn	sample6-2	-			D12	FAM	Cry1F	Unkn	sample6-2	-
	D13	FAM	endo rice SPS	Unkn	sample7-1	-			D13	FAM	Cry1F	Unkn	sample7-1	-
	D14	FAM	endo rice SPS	Unkn	sample7-2	-			D14	FAM	Cry1F	Unkn	sample7-2	-
	D15	FAM	endo rice SPS	Unkn	sample8-1	-			D15	FAM	Cry1F	Unkn	sample8-1	-
	D16	FAM	endo rice SPS	Unkn	sample8-2	-			D16	FAM	Cry1F	Unkn	sample8-2	-
	D17	FAM	endo rice SPS	Unkn	sample9-1	-			D17	FAM	Cry1F	Unkn	sample9-1	-
	D18	FAM	endo rice SPS	Unkn	sample9-2	-			D18	FAM	Cry1F	Unkn	sample9-2	-
	D19	FAM	endo rice SPS	Unkn	sample10-1	-			D19	FAM	Cry1F	Unkn	sample10-1	-
	D20	FAM	endo rice SPS	Unkn	sample10-2	-			D20	FAM	Cry1F	Unkn	sample10-2	-
	D21	FAM	endo rice SPS	Unkn	sample11-1	-			D21	FAM	Cry1F	Unkn	sample11-1	-
	D22	FAM	endo rice SPS	Unkn	sample11-2	-			D22	FAM	Cry1F	Unkn	sample11-2	-
	D23	FAM	endo rice SPS	Unkn	pos control	-			D23	FAM	Cry1F	Unkn	pos control	-
	D24	FAM	endo rice SPS	Unkn	water	-			D24	FAM	Cry1F	Unkn	water	-
	E01	FAM	endo soy Le1	Unkn	sample1-1	-			E01	FAM	Cry2Ab2	Unkn	sample1-1	-
	E02	FAM	endo soy Le1	Unkn	sample1-2	-			E02	FAM	Cry2Ab2	Unkn	sample1-2	-
	E03	FAM	endo soy Le1	Unkn	sample2-1	-			E03	FAM	Cry2Ab2	Unkn	sample2-1	-
	E04	FAM	endo soy Le1	Unkn	sample2-2	-			E04	FAM	Cry2Ab2	Unkn	sample2-2	-
	E05	FAM	endo soy Le1	Unkn	sample3-1	-			E05	FAM	Cry2Ab2	Unkn	sample3-1	-
	E06	FAM	endo soy Le1	Unkn	sample3-2	-			E06	FAM	Cry2Ab2	Unkn	sample3-2	-
	E07	FAM	endo soy Le1	Unkn	sample4-1	-			E07	FAM	Cry2Ab2	Unkn	sample4-1	-
	E08	FAM	endo soy Le1	Unkn	sample4-2	-			E08	FAM	Cry2Ab2	Unkn	sample4-2	-
	E09	FAM	endo soy Le1	Unkn	sample5-1	-			E09	FAM	Cry2Ab2	Unkn	sample5-1	-
	E10	FAM	endo soy Le1	Unkn	sample5-2	-			E10	FAM	Cry2Ab2	Unkn	sample5-2	-
	E11	FAM	endo soy Le1	Unkn	sample6-1	-			E11	FAM	Cry2Ab2	Unkn	sample6-1	-
	E12	FAM	endo soy Le1	Unkn	sample6-2	-			E12	FAM	Cry2Ab2	Unkn	sample6-2	-
	E13	FAM	endo soy Le1	Unkn	sample7-1	-			E13	FAM	Cry2Ab2	Unkn	sample7-1	-
	E14	FAM	endo soy Le1	Unkn	sample7-2	-			E14	FAM	Cry2Ab2	Unkn	sample7-2	-
	E15	FAM	endo soy Le1	Unkn	sample8-1	-			E15	FAM	Cry2Ab2	Unkn	sample8-1	-
	E16	FAM	endo soy Le1	Unkn	sample8-2	-			E16	FAM	Cry2Ab2	Unkn	sample8-2	-
	E17	FAM	endo soy Le1	Unkn	sample9-1	-			E17	FAM	Cry2Ab2	Unkn	sample9-1	-
	E18	FAM	endo soy Le1	Unkn	sample9-2	-			E18	FAM	Cry2Ab2	Unkn	sample9-2	-
	E19	FAM	endo soy Le1	Unkn	sample10-1	-			E19	FAM	Cry2Ab2	Unkn	sample10-1	-
	E20	FAM	endo soy Le1	Unkn	sample10-2	-			E20	FAM	Cry2Ab2	Unkn	sample10-2	-
	E21	FAM	endo soy Le1	Unkn	sample11-1	-			E21	FAM	Cry2Ab2	Unkn	sample11-1	-
	E22	FAM	endo soy Le1	Unkn	sample11-2	-			E22	FAM	Cry2Ab2	Unkn	sample11-2	-
	E23	FAM	endo soy Le1	Unkn	pos control	-			E23	FAM	Cry2Ab2	Unkn	pos control	-
	E24	FAM	endo soy Le1	Unkn	water	-			E24	FAM	Cry2Ab2	Unkn	water	-
	F01	FAM	endo sugar beet GS	Unkn	sample1-1	-			F01	FAM	Cry3Bb1	Unkn	sample1-1	-
	F02	FAM	endo sugar beet GS	Unkn	sample1-2	-			F02	FAM	Cry3Bb1	Unkn	sample1-2	-
	F03	FAM	endo sugar beet GS	Unkn	sample2-1	-			F03	FAM	Cry3Bb1	Unkn	sample2-1	-
	F04	FAM	endo sugar beet GS	Unkn	sample2-2	-			F04	FAM	Cry3Bb1	Unkn	sample2-2	-
	F05	FAM	endo sugar beet GS	Unkn	sample3-1	-			F05	FAM	Cry3Bb1	Unkn	sample3-1	-
	F06	FAM	endo sugar beet GS	Unkn	sample3-2	-			F06	FAM	Cry3Bb1	Unkn	sample3-2	-
	F07	FAM	endo sugar beet GS	Unkn	sample4-1	-			F07	FAM	Cry3Bb1	Unkn	sample4-1	-
	F08	FAM	endo sugar beet GS	Unkn	sample4-2	-			F08	FAM	Cry3Bb1	Unkn	sample4-2	-
	F09	FAM	endo sugar beet GS	Unkn	sample5-1	-			F09	FAM	Cry3Bb1	Unkn	sample5-1	-
	F10	FAM	endo sugar beet GS	Unkn	sample5-2	-			F10	FAM	Cry3Bb1	Unkn	sample5-2	-
	F11	FAM	endo sugar beet GS	Unkn	sample6-1	-			F11	FAM	Cry3Bb1	Unkn	sample6-1	-
	F12	FAM	endo sugar beet GS	Unkn	sample6-2	-			F12	FAM	Cry3Bb1	Unkn	sample6-2	-
	F13	FAM	endo sugar beet GS	Unkn	sample7-1	-			F13	FAM	Cry3Bb1	Unkn	sample7-1	-
	F14	FAM	endo sugar beet GS	Unkn	sample7-2	-			F14	FAM	Cry3Bb1	Unkn	sample7-2	-
	F15	FAM	endo sugar beet GS	Unkn	sample8-1	-			F15	FAM	Cry3Bb1	Unkn	sample8-1	-
	F16	FAM	endo sugar beet GS	Unkn	sample8-2	-			F16	FAM	Cry3Bb1	Unkn	sample8-2	-
	F17	FAM	endo sugar beet GS	Unkn	sample9-1	-			F17	FAM	Cry3Bb1	Unkn	sample9-1	-
	F18	FAM	endo sugar beet GS	Unkn	sample9-2	-			F18	FAM	Cry3Bb1	Unkn	sample9-2	-
	F19	FAM	endo sugar beet GS	Unkn	sample10-1	-			F19	FAM	Cry3Bb1	Unkn	sample10-1	-
	F20	FAM	endo sugar beet GS	Unkn	sample10-2	-			F20	FAM	Cry3Bb1	Unkn	sample10-2	-
	F21	FAM	endo sugar beet GS	Unkn	sample11-1	-			F21	FAM	Cry3Bb1	Unkn	sample11-1	-
	F22	FAM	endo sugar beet GS	Unkn	sample11-2	-			F22	FAM	Cry3Bb1	Unkn	sample11-2	-
	F23	FAM	endo sugar beet GS	Unkn	pos control	-			F23	FAM	Cry3Bb1	Unkn	pos control	-
	F24	FAM	endo sugar beet GS	Unkn	water	-			F24	FAM	Cry3Bb1	Unkn	water	-
	G01	FAM	endo wheat Wx-1	Unkn	sample1-1	-			G01	FAM	Vip3a	Unkn	sample1-1	-
	G02	FAM	endo wheat Wx-1	Unkn	sample1-2	-			G02	FAM	Vip3a	Unkn	sample1-2	-
	G03	FAM	endo wheat Wx-1	Unkn	sample2-1	-			G03	FAM	Vip3a	Unkn	sample2-1	-
	G04	FAM	endo wheat Wx-1	Unkn	sample2-2	-			G04	FAM	Vip3a	Unkn	sample2-2	-
	G05	FAM	endo wheat Wx-1	Unkn	sample3-1	-			G05	FAM	Vip3a	Unkn	sample3-1	-
	G06	FAM	endo wheat Wx-1	Unkn	sample3-2	-			G06	FAM	Vip3a	Unkn	sample3-2	-
	G07	FAM	endo wheat Wx-1	Unkn	sample4-1	-			G07	FAM	Vip3a	Unkn	sample4-1	-
	G08	FAM	endo wheat Wx-1	Unkn	sample4-2	-			G08	FAM	Vip3a	Unkn	sample4-2	-
	G09	FAM	endo wheat Wx-1	Unkn	sample5-1	-			G09	FAM	Vip3a	Unkn	sample5-1	-
	G10	FAM	endo wheat Wx-1	Unkn	sample5-2	-			G10	FAM	Vip3a	Unkn	sample5-2	-
	G11	FAM	endo wheat Wx-1	Unkn	sample6-1	-			G11	FAM	Vip3a	Unkn	sample6-1	-
	G12	FAM	endo wheat Wx-1	Unkn	sample6-2	-			G12	FAM	Vip3a	Unkn	sample6-2	-
	G13	FAM	endo wheat Wx-1	Unkn	sample7-1	-			G13	FAM	Vip3a	Unkn	sample7-1	-
	G14	FAM	endo wheat Wx-1	Unkn	sample7-2	-			G14	FAM	Vip3a	Unkn	sample7-2	-
	G15	FAM	endo wheat Wx-1	Unkn	sample8-1	-			G15	FAM	Vip3a	Unkn	sample8-1	-
	G16	FAM	endo wheat Wx-1	Unkn	sample8-2	-			G16	FAM	Vip3a	Unkn	sample8-2	-
	G17	FAM	endo wheat Wx-1	Unkn	sample9-1	-			G17	FAM	Vip3a	Unkn	sample9-1	-
	G18	FAM	endo wheat Wx-1	Unkn	sample9-2	-			G18	FAM	Vip3a	Unkn	sample9-2	-
	G19	FAM	endo wheat Wx-1	Unkn	sample10-1	-			G19	FAM	Vip3a	Unkn	sample10-1	-
	G20	FAM	endo wheat Wx-1	Unkn	sample10-2	-			G20	FAM	Vip3a	Unkn	sample10-2	-
	G21	FAM	endo wheat Wx-1	Unkn	sample11-1	-			G21	FAM	Vip3a	Unkn	sample11-1	-
	G22	FAM	endo wheat Wx-1	Unkn	sample11-2	-			G22	FAM	Vip3a	Unkn	sample11-2	-
	G23	FAM	endo wheat Wx-1	Unkn	pos control	-			G23	FAM	Vip3a	Unkn	pos control	-
	G24	FAM	endo wheat Wx-1	Unkn	water	-			G24	FAM	Vip3a	Unkn	water	-
	H01	FAM	P-35S	Unkn	sample1-1	-			H01	FAM	bar	Unkn	sample1-1	-
	H02	FAM	P-35S	Unkn	sample1-2	-			H02	FAM	bar	Unkn	sample1-2	-
	H03	FAM	P-35S	Unkn	sample2-1	-			H03	FAM	bar	Unkn	sample2-1	-
	H04	FAM	P-35S	Unkn	sample2-2	-			H04	FAM	bar	Unkn	sample2-2	-
	H05	FAM	P-35S	Unkn	sample3-1	-			H05	FAM	bar	Unkn	sample3-1	-
	H06	FAM	P-35S	Unkn	sample3-2	-			H06	FAM	bar	Unkn	sample3-2	-
	H07	FAM	P-35S	Unkn	sample4-1	-			H07	FAM	bar	Unkn	sample4-1	-
	H08	FAM	P-35S	Unkn	sample4-2	-			H08	FAM	bar	Unkn	sample4-2	-
	H09	FAM	P-35S	Unkn	sample5-1	-			H09	FAM	bar	Unkn	sample5-1	-
	H10	FAM	P-35S	Unkn	sample5-2	-			H10	FAM	bar	Unkn	sample5-2	-
	H11	FAM	P-35S	Unkn	sample6-1	-			H11	FAM	bar	Unkn	sample6-1	-
	H12	FAM	P-35S	Unkn	sample6-2	-			H12	FAM	bar	Unkn	sample6-2	-
	H13	FAM	P-35S	Unkn	sample7-1	-			H13	FAM	bar	Unkn	sample7-1	-
	H14	FAM	P-35S	Unkn	sample7-2	-			H14	FAM	bar	Unkn	sample7-2	-
	H15	FAM	P-35S	Unkn	sample8-1	-			H15	FAM	bar	Unkn	sample8-1	-
	H16	FAM	P-35S	Unkn	sample8-2	-			H16	FAM	bar	Unkn	sample8-2	-
	H17	FAM	P-35S	Unkn	sample9-1	-			H17	FAM	bar	Unkn	sample9-1	-
	H18	FAM	P-35S	Unkn	sample9-2	-			H18	FAM	bar	Unkn	sample9-2	-
	H19	FAM	P-35S	Unkn	sample10-1	-			H19	FAM	bar	Unkn	sample10-1	-
	H20	FAM	P-35S	Unkn	sample10-2	-			H20	FAM	bar	Unkn	sample10-2	-
	H21	FAM	P-35S	Unkn	sample11-1	-			H21	FAM	bar	Unkn	sample11-1	-
	H22	FAM	P-35S	Unkn	sample11-2	-			H22	FAM	bar	Unkn	sample11-2	-
	H23	FAM	P-35S	Unkn	pos control	-			H23	FAM	bar	Unkn	pos control	-
	H24	FAM	P-35S	Unkn	water	-			H24	FAM	bar	Unkn	water	-
	I01	FAM	P-FMV	Unkn	sample1-1	-			I01	FAM	pat	Unkn	sample1-1	-
	I02	FAM	P-FMV	Unkn	sample1-2	-			I02	FAM	pat	Unkn	sample1-2	-
	I03	FAM	P-FMV	Unkn	sample2-1	-			I03	FAM	pat	Unkn	sample2-1	-
	I04	FAM	P-FMV	Unkn	sample2-2	-			I04	FAM	pat	Unkn	sample2-2	-
	I05	FAM	P-FMV	Unkn	sample3-1	-			I05	FAM	pat	Unkn	sample3-1	-
	I06	FAM	P-FMV	Unkn	sample3-2	-			I06	FAM	pat	Unkn	sample3-2	-
	I07	FAM	P-FMV	Unkn	sample4-1	-			I07	FAM	pat	Unkn	sample4-1	-
	I08	FAM	P-FMV	Unkn	sample4-2	-			I08	FAM	pat	Unkn	sample4-2	-
	I09	FAM	P-FMV	Unkn	sample5-1	-			I09	FAM	pat	Unkn	sample5-1	-
	I10	FAM	P-FMV	Unkn	sample5-2	-			I10	FAM	pat	Unkn	sample5-2	-
	I11	FAM	P-FMV	Unkn	sample6-1	-			I11	FAM	pat	Unkn	sample6-1	-
	I12	FAM	P-FMV	Unkn	sample6-2	-			I12	FAM	pat	Unkn	sample6-2	-
	I13	FAM	P-FMV	Unkn	sample7-1	-			I13	FAM	pat	Unkn	sample7-1	-
	I14	FAM	P-FMV	Unkn	sample7-2	-			I14	FAM	pat	Unkn	sample7-2	-
	I15	FAM	P-FMV	Unkn	sample8-1	-			I15	FAM	pat	Unkn	sample8-1	-
	I16	FAM	P-FMV	Unkn	sample8-2	-			I16	FAM	pat	Unkn	sample8-2	-
	I17	FAM	P-FMV	Unkn	sample9-1	-			I17	FAM	pat	Unkn	sample9-1	-
	I18	FAM	P-FMV	Unkn	sample9-2	-			I18	FAM	pat	Unkn	sample9-2	-
	I19	FAM	P-FMV	Unkn	sample10-1	-			I19	FAM	pat	Unkn	sample10-1	-
	I20	FAM	P-FMV	Unkn	sample10-2	-			I20	FAM	pat	Unkn	sample10-2	-
	I21	FAM	P-FMV	Unkn	sample11-1	-			I21	FAM	pat	Unkn	sample11-1	-
	I22	FAM	P-FMV	Unkn	sample11-2	-			I22	FAM	pat	Unkn	sample11-2	-
	I23	FAM	P-FMV	Unkn	pos control	-			I23	FAM	pat	Unkn	pos control	-
	I24	FAM	P-FMV	Unkn	water	-			I24	FAM	pat	Unkn	water	-
	J01	FAM	P-nos	Unkn	sample1-1	-			J01	FAM	nptII	Unkn	sample1-1	-
	J02	FAM	P-nos	Unkn	sample1-2	-			J02	FAM	nptII	Unkn	sample1-2	-
	J03	FAM	P-nos	Unkn	sample2-1	-			J03	FAM	nptII	Unkn	sample2-1	-
	J04	FAM	P-nos	Unkn	sample2-2	-			J04	FAM	nptII	Unkn	sample2-2	-
	J05	FAM	P-nos	Unkn	sample3-1	-			J05	FAM	nptII	Unkn	sample3-1	-
	J06	FAM	P-nos	Unkn	sample3-2	-			J06	FAM	nptII	Unkn	sample3-2	-
	J07	FAM	P-nos	Unkn	sample4-1	-			J07	FAM	nptII	Unkn	sample4-1	-
	J08	FAM	P-nos	Unkn	sample4-2	-			J08	FAM	nptII	Unkn	sample4-2	-
	J09	FAM	P-nos	Unkn	sample5-1	-			J09	FAM	nptII	Unkn	sample5-1	-
	J10	FAM	P-nos	Unkn	sample5-2	-			J10	FAM	nptII	Unkn	sample5-2	-
	J11	FAM	P-nos	Unkn	sample6-1	-			J11	FAM	nptII	Unkn	sample6-1	-
	J12	FAM	P-nos	Unkn	sample6-2	-			J12	FAM	nptII	Unkn	sample6-2	-
	J13	FAM	P-nos	Unkn	sample7-1	-			J13	FAM	nptII	Unkn	sample7-1	-
	J14	FAM	P-nos	Unkn	sample7-2	-			J14	FAM	nptII	Unkn	sample7-2	-
	J15	FAM	P-nos	Unkn	sample8-1	-			J15	FAM	nptII	Unkn	sample8-1	-
	J16	FAM	P-nos	Unkn	sample8-2	-			J16	FAM	nptII	Unkn	sample8-2	-
	J17	FAM	P-nos	Unkn	sample9-1	-			J17	FAM	nptII	Unkn	sample9-1	-
	J18	FAM	P-nos	Unkn	sample9-2	-			J18	FAM	nptII	Unkn	sample9-2	-
	J19	FAM	P-nos	Unkn	sample10-1	-			J19	FAM	nptII	Unkn	sample10-1	-
	J20	FAM	P-nos	Unkn	sample10-2	-			J20	FAM	nptII	Unkn	sample10-2	-
	J21	FAM	P-nos	Unkn	sample11-1	-			J21	FAM	nptII	Unkn	sample11-1	-
	J22	FAM	P-nos	Unkn	sample11-2	-			J22	FAM	nptII	Unkn	sample11-2	-
	J23	FAM	P-nos	Unkn	pos control	-			J23	FAM	nptII	Unkn	pos control	-
	J24	FAM	P-nos	Unkn	water	-			J24	FAM	nptII	Unkn	water	-
	K01	FAM	P-SSuAra	Unkn	sample1-1	-			K01	FAM	I-rAct1	Unkn	sample1-1	-
	K02	FAM	P-SSuAra	Unkn	sample1-2	-			K02	FAM	I-rAct1	Unkn	sample1-2	-
	K03	FAM	P-SSuAra	Unkn	sample2-1	-			K03	FAM	I-rAct1	Unkn	sample2-1	-
	K04	FAM	P-SSuAra	Unkn	sample2-2	-			K04	FAM	I-rAct1	Unkn	sample2-2	-
	K05	FAM	P-SSuAra	Unkn	sample3-1	-			K05	FAM	I-rAct1	Unkn	sample3-1	-
	K06	FAM	P-SSuAra	Unkn	sample3-2	-			K06	FAM	I-rAct1	Unkn	sample3-2	-
	K07	FAM	P-SSuAra	Unkn	sample4-1	-			K07	FAM	I-rAct1	Unkn	sample4-1	-
	K08	FAM	P-SSuAra	Unkn	sample4-2	-			K08	FAM	I-rAct1	Unkn	sample4-2	-
	K09	FAM	P-SSuAra	Unkn	sample5-1	-			K09	FAM	I-rAct1	Unkn	sample5-1	-
	K10	FAM	P-SSuAra	Unkn	sample5-2	-			K10	FAM	I-rAct1	Unkn	sample5-2	-
	K11	FAM	P-SSuAra	Unkn	sample6-1	-			K11	FAM	I-rAct1	Unkn	sample6-1	-
	K12	FAM	P-SSuAra	Unkn	sample6-2	-			K12	FAM	I-rAct1	Unkn	sample6-2	-
	K13	FAM	P-SSuAra	Unkn	sample7-1	-			K13	FAM	I-rAct1	Unkn	sample7-1	-
	K14	FAM	P-SSuAra	Unkn	sample7-2	-			K14	FAM	I-rAct1	Unkn	sample7-2	-
	K15	FAM	P-SSuAra	Unkn	sample8-1	-			K15	FAM	I-rAct1	Unkn	sample8-1	-
	K16	FAM	P-SSuAra	Unkn	sample8-2	-			K16	FAM	I-rAct1	Unkn	sample8-2	-
	K17	FAM	P-SSuAra	Unkn	sample9-1	-			K17	FAM	I-rAct1	Unkn	sample9-1	-
	K18	FAM	P-SSuAra	Unkn	sample9-2	-			K18	FAM	I-rAct1	Unkn	sample9-2	-
	K19	FAM	P-SSuAra	Unkn	sample10-1	-			K19	FAM	I-rAct1	Unkn	sample10-1	-
	K20	FAM	P-SSuAra	Unkn	sample10-2	-			K20	FAM	I-rAct1	Unkn	sample10-2	-
	K21	FAM	P-SSuAra	Unkn	sample11-1	-			K21	FAM	I-rAct1	Unkn	sample11-1	-
	K22	FAM	P-SSuAra	Unkn	sample11-2	-			K22	FAM	I-rAct1	Unkn	sample11-2	-
	K23	FAM	P-SSuAra	Unkn	pos control	-			K23	FAM	I-rAct1	Unkn	pos control	-
	K24	FAM	P-SSuAra	Unkn	water	-			K24	FAM	I-rAct1	Unkn	water	-
	L01	FAM	T-35S	Unkn	sample1-1	-			L01	FAM	Barstar	Unkn	sample1-1	-
	L02	FAM	T-35S	Unkn	sample1-2	-			L02	FAM	Barstar	Unkn	sample1-2	-
	L03	FAM	T-35S	Unkn	sample2-1	-			L03	FAM	Barstar	Unkn	sample2-1	-
	L04	FAM	T-35S	Unkn	sample2-2	-			L04	FAM	Barstar	Unkn	sample2-2	-
	L05	FAM	T-35S	Unkn	sample3-1	-			L05	FAM	Barstar	Unkn	sample3-1	-
	L06	FAM	T-35S	Unkn	sample3-2	-			L06	FAM	Barstar	Unkn	sample3-2	-
	L07	FAM	T-35S	Unkn	sample4-1	-			L07	FAM	Barstar	Unkn	sample4-1	-
	L08	FAM	T-35S	Unkn	sample4-2	-			L08	FAM	Barstar	Unkn	sample4-2	-
	L09	FAM	T-35S	Unkn	sample5-1	-			L09	FAM	Barstar	Unkn	sample5-1	-
	L10	FAM	T-35S	Unkn	sample5-2	-			L10	FAM	Barstar	Unkn	sample5-2	-
	L11	FAM	T-35S	Unkn	sample6-1	-			L11	FAM	Barstar	Unkn	sample6-1	-
	L12	FAM	T-35S	Unkn	sample6-2	-			L12	FAM	Barstar	Unkn	sample6-2	-
	L13	FAM	T-35S	Unkn	sample7-1	-			L13	FAM	Barstar	Unkn	sample7-1	-
	L14	FAM	T-35S	Unkn	sample7-2	-			L14	FAM	Barstar	Unkn	sample7-2	-
	L15	FAM	T-35S	Unkn	sample8-1	-			L15	FAM	Barstar	Unkn	sample8-1	-
	L16	FAM	T-35S	Unkn	sample8-2	-			L16	FAM	Barstar	Unkn	sample8-2	-
	L17	FAM	T-35S	Unkn	sample9-1	-			L17	FAM	Barstar	Unkn	sample9-1	-
	L18	FAM	T-35S	Unkn	sample9-2	-			L18	FAM	Barstar	Unkn	sample9-2	-
	L19	FAM	T-35S	Unkn	sample10-1	-			L19	FAM	Barstar	Unkn	sample10-1	-
	L20	FAM	T-35S	Unkn	sample10-2	-			L20	FAM	Barstar	Unkn	sample10-2	-
	L21	FAM	T-35S	Unkn	sample11-1	-			L21	FAM	Barstar	Unkn	sample11-1	-
	L22	FAM	T-35S	Unkn	sample11-2	-			L22	FAM	Barstar	Unkn	sample11-2	-
	L23	FAM	T-35S	Unkn	pos control	-			L23	FAM	Barstar	Unkn	pos control	-
	L24	FAM	T-35S	Unkn	water	-			L24	FAM	Barstar	Unkn	water	-
	M01	FAM	T-E9	Unkn	sample1-1	-			M01	FAM	CaMV	Unkn	sample1-1	-
	M02	FAM	T-E9	Unkn	sample1-2	-			M02	FAM	CaMV	Unkn	sample1-2	-
	M03	FAM	T-E9	Unkn	sample2-1	-			M03	FAM	CaMV	Unkn	sample2-1	-
	M04	FAM	T-E9	Unkn	sample2-2	-			M04	FAM	CaMV	Unkn	sample2-2	-
	M05	FAM	T-E9	Unkn	sample3-1	-			M05	FAM	CaMV	Unkn	sample3-1	-
	M06	FAM	T-E9	Unkn	sample3-2	-			M06	FAM	CaMV	Unkn	sample3-2	-
	M07	FAM	T-E9	Unkn	sample4-1	-			M07	FAM	CaMV	Unkn	sample4-1	-
	M08	FAM	T-E9	Unkn	sample4-2	-			M08	FAM	CaMV	Unkn	sample4-2	-
	M09	FAM	T-E9	Unkn	sample5-1	-			M09	FAM	CaMV	Unkn	sample5-1	-
	M10	FAM	T-E9	Unkn	sample5-2	-			M10	FAM	CaMV	Unkn	sample5-2	-
	M11	FAM	T-E9	Unkn	sample6-1	-			M11	FAM	CaMV	Unkn	sample6-1	-
	M12	FAM	T-E9	Unkn	sample6-2	-			M12	FAM	CaMV	Unkn	sample6-2	-
	M13	FAM	T-E9	Unkn	sample7-1	-			M13	FAM	CaMV	Unkn	sample7-1	-
	M14	FAM	T-E9	Unkn	sample7-2	-			M14	FAM	CaMV	Unkn	sample7-2	-
	M15	FAM	T-E9	Unkn	sample8-1	-			M15	FAM	CaMV	Unkn	sample8-1	-
	M16	FAM	T-E9	Unkn	sample8-2	-			M16	FAM	CaMV	Unkn	sample8-2	-
	M17	FAM	T-E9	Unkn	sample9-1	-			M17	FAM	CaMV	Unkn	sample9-1	-
	M18	FAM	T-E9	Unkn	sample9-2	-			M18	FAM	CaMV	Unkn	sample9-2	-
	M19	FAM	T-E9	Unkn	sample10-1	-			M19	FAM	CaMV	Unkn	sample10-1	-
	M20	FAM	T-E9	Unkn	sample10-2	-			M20	FAM	CaMV	Unkn	sample10-2	-
	M21	FAM	T-E9	Unkn	sample11-1	-			M21	FAM	CaMV	Unkn	sample11-1	-
	M22	FAM	T-E9	Unkn	sample11-2	-			M22	FAM	CaMV	Unkn	sample11-2	-
	M23	FAM	T-E9	Unkn	pos control	-			M23	FAM	CaMV	Unkn	pos control	-
	M24	FAM	T-E9	Unkn	water	-			M24	FAM	CaMV	Unkn	water	-
	N01	FAM	T-g7 (T-ORF1)	Unkn	sample1-1	-			N01	FAM	ctp2/CP4-epsps	Unkn	sample1-1	-
	N02	FAM	T-g7 (T-ORF1)	Unkn	sample1-2	-			N02	FAM	ctp2/CP4-epsps	Unkn	sample1-2	-
	N03	FAM	T-g7 (T-ORF1)	Unkn	sample2-1	-			N03	FAM	ctp2/CP4-epsps	Unkn	sample2-1	-
	N04	FAM	T-g7 (T-ORF1)	Unkn	sample2-2	-			N04	FAM	ctp2/CP4-epsps	Unkn	sample2-2	-
	N05	FAM	T-g7 (T-ORF1)	Unkn	sample3-1	-			N05	FAM	ctp2/CP4-epsps	Unkn	sample3-1	-
	N06	FAM	T-g7 (T-ORF1)	Unkn	sample3-2	-			N06	FAM	ctp2/CP4-epsps	Unkn	sample3-2	-
	N07	FAM	T-g7 (T-ORF1)	Unkn	sample4-1	-			N07	FAM	ctp2/CP4-epsps	Unkn	sample4-1	-
	N08	FAM	T-g7 (T-ORF1)	Unkn	sample4-2	-			N08	FAM	ctp2/CP4-epsps	Unkn	sample4-2	-
	N09	FAM	T-g7 (T-ORF1)	Unkn	sample5-1	-			N09	FAM	ctp2/CP4-epsps	Unkn	sample5-1	-
	N10	FAM	T-g7 (T-ORF1)	Unkn	sample5-2	-			N10	FAM	ctp2/CP4-epsps	Unkn	sample5-2	-
	N11	FAM	T-g7 (T-ORF1)	Unkn	sample6-1	-			N11	FAM	ctp2/CP4-epsps	Unkn	sample6-1	-
	N12	FAM	T-g7 (T-ORF1)	Unkn	sample6-2	-			N12	FAM	ctp2/CP4-epsps	Unkn	sample6-2	-
	N13	FAM	T-g7 (T-ORF1)	Unkn	sample7-1	-			N13	FAM	ctp2/CP4-epsps	Unkn	sample7-1	-
	N14	FAM	T-g7 (T-ORF1)	Unkn	sample7-2	-			N14	FAM	ctp2/CP4-epsps	Unkn	sample7-2	-
	N15	FAM	T-g7 (T-ORF1)	Unkn	sample8-1	-			N15	FAM	ctp2/CP4-epsps	Unkn	sample8-1	-
	N16	FAM	T-g7 (T-ORF1)	Unkn	sample8-2	-			N16	FAM	ctp2/CP4-epsps	Unkn	sample8-2	-
	N17	FAM	T-g7 (T-ORF1)	Unkn	sample9-1	-			N17	FAM	ctp2/CP4-epsps	Unkn	sample9-1	-
	N18	FAM	T-g7 (T-ORF1)	Unkn	sample9-2	-			N18	FAM	ctp2/CP4-epsps	Unkn	sample9-2	-
	N19	FAM	T-g7 (T-ORF1)	Unkn	sample10-1	-			N19	FAM	ctp2/CP4-epsps	Unkn	sample10-1	-
	N20	FAM	T-g7 (T-ORF1)	Unkn	sample10-2	-			N20	FAM	ctp2/CP4-epsps	Unkn	sample10-2	-
	N21	FAM	T-g7 (T-ORF1)	Unkn	sample11-1	-			N21	FAM	ctp2/CP4-epsps	Unkn	sample11-1	-
	N22	FAM	T-g7 (T-ORF1)	Unkn	sample11-2	-			N22	FAM	ctp2/CP4-epsps	Unkn	sample11-2	-
	N23	FAM	T-g7 (T-ORF1)	Unkn	pos control	-			N23	FAM	ctp2/CP4-epsps	Unkn	pos control	-
	N24	FAM	T-g7 (T-ORF1)	Unkn	water	-			N24	FAM	ctp2/CP4-epsps	Unkn	water	-
	O01	FAM	T-nos	Unkn	sample1-1	-			O01	FAM	ctp4/CP4-epsps	Unkn	sample1-1	-
	O02	FAM	T-nos	Unkn	sample1-2	-			O02	FAM	ctp4/CP4-epsps	Unkn	sample1-2	-
	O03	FAM	T-nos	Unkn	sample2-1	-			O03	FAM	ctp4/CP4-epsps	Unkn	sample2-1	-
	O04	FAM	T-nos	Unkn	sample2-2	-			O04	FAM	ctp4/CP4-epsps	Unkn	sample2-2	-
	O05	FAM	T-nos	Unkn	sample3-1	-			O05	FAM	ctp4/CP4-epsps	Unkn	sample3-1	-
	O06	FAM	T-nos	Unkn	sample3-2	-			O06	FAM	ctp4/CP4-epsps	Unkn	sample3-2	-
	O07	FAM	T-nos	Unkn	sample4-1	-			O07	FAM	ctp4/CP4-epsps	Unkn	sample4-1	-
	O08	FAM	T-nos	Unkn	sample4-2	-			O08	FAM	ctp4/CP4-epsps	Unkn	sample4-2	-
	O09	FAM	T-nos	Unkn	sample5-1	-			O09	FAM	ctp4/CP4-epsps	Unkn	sample5-1	-
	O10	FAM	T-nos	Unkn	sample5-2	-			O10	FAM	ctp4/CP4-epsps	Unkn	sample5-2	-
	O11	FAM	T-nos	Unkn	sample6-1	-			O11	FAM	ctp4/CP4-epsps	Unkn	sample6-1	-
	O12	FAM	T-nos	Unkn	sample6-2	-			O12	FAM	ctp4/CP4-epsps	Unkn	sample6-2	-
	O13	FAM	T-nos	Unkn	sample7-1	-			O13	FAM	ctp4/CP4-epsps	Unkn	sample7-1	-
	O14	FAM	T-nos	Unkn	sample7-2	-			O14	FAM	ctp4/CP4-epsps	Unkn	sample7-2	-
	O15	FAM	T-nos	Unkn	sample8-1	-			O15	FAM	ctp4/CP4-epsps	Unkn	sample8-1	-
	O16	FAM	T-nos	Unkn	sample8-2	-			O16	FAM	ctp4/CP4-epsps	Unkn	sample8-2	-
	O17	FAM	T-nos	Unkn	sample9-1	-			O17	FAM	ctp4/CP4-epsps	Unkn	sample9-1	-
	O18	FAM	T-nos	Unkn	sample9-2	-			O18	FAM	ctp4/CP4-epsps	Unkn	sample9-2	-
	O19	FAM	T-nos	Unkn	sample10-1	-			O19	FAM	ctp4/CP4-epsps	Unkn	sample10-1	-
	O20	FAM	T-nos	Unkn	sample10-2	-			O20	FAM	ctp4/CP4-epsps	Unkn	sample10-2	-
	O21	FAM	T-nos	Unkn	sample11-1	-			O21	FAM	ctp4/CP4-epsps	Unkn	sample11-1	-
	O22	FAM	T-nos	Unkn	sample11-2	-			O22	FAM	ctp4/CP4-epsps	Unkn	sample11-2	-
	O23	FAM	T-nos	Unkn	pos control	-			O23	FAM	ctp4/CP4-epsps	Unkn	pos control	-
	O24	FAM	T-nos	Unkn	water	-			O24	FAM	ctp4/CP4-epsps	Unkn	water	-
	P01	FAM	CP4-epsps	Unkn	sample1-1	-			P01	FAM	P-Rice actin	Unkn	sample1-1	-
	P02	FAM	CP4-epsps	Unkn	sample1-2	-			P02	FAM	P-Rice actin	Unkn	sample1-2	-
	P03	FAM	CP4-epsps	Unkn	sample2-1	-			P03	FAM	P-Rice actin	Unkn	sample2-1	-
	P04	FAM	CP4-epsps	Unkn	sample2-2	-			P04	FAM	P-Rice actin	Unkn	sample2-2	-
	P05	FAM	CP4-epsps	Unkn	sample3-1	-			P05	FAM	P-Rice actin	Unkn	sample3-1	-
	P06	FAM	CP4-epsps	Unkn	sample3-2	-			P06	FAM	P-Rice actin	Unkn	sample3-2	-
	P07	FAM	CP4-epsps	Unkn	sample4-1	-			P07	FAM	P-Rice actin	Unkn	sample4-1	-
	P08	FAM	CP4-epsps	Unkn	sample4-2	-			P08	FAM	P-Rice actin	Unkn	sample4-2	-
	P09	FAM	CP4-epsps	Unkn	sample5-1	-			P09	FAM	P-Rice actin	Unkn	sample5-1	-
	P10	FAM	CP4-epsps	Unkn	sample5-2	-			P10	FAM	P-Rice actin	Unkn	sample5-2	-
	P11	FAM	CP4-epsps	Unkn	sample6-1	-			P11	FAM	P-Rice actin	Unkn	sample6-1	-
	P12	FAM	CP4-epsps	Unkn	sample6-2	-			P12	FAM	P-Rice actin	Unkn	sample6-2	-
	P13	FAM	CP4-epsps	Unkn	sample7-1	-			P13	FAM	P-Rice actin	Unkn	sample7-1	-
	P14	FAM	CP4-epsps	Unkn	sample7-2	-			P14	FAM	P-Rice actin	Unkn	sample7-2	-
	P15	FAM	CP4-epsps	Unkn	sample8-1	-			P15	FAM	P-Rice actin	Unkn	sample8-1	-
	P16	FAM	CP4-epsps	Unkn	sample8-2	-			P16	FAM	P-Rice actin	Unkn	sample8-2	-
	P17	FAM	CP4-epsps	Unkn	sample9-1	-			P17	FAM	P-Rice actin	Unkn	sample9-1	-
	P18	FAM	CP4-epsps	Unkn	sample9-2	-			P18	FAM	P-Rice actin	Unkn	sample9-2	-
	P19	FAM	CP4-epsps	Unkn	sample10-1	-			P19	FAM	P-Rice actin	Unkn	sample10-1	-
	P20	FAM	CP4-epsps	Unkn	sample10-2	-			P20	FAM	P-Rice actin	Unkn	sample10-2	-
	P21	FAM	CP4-epsps	Unkn	sample11-1	-			P21	FAM	P-Rice actin	Unkn	sample11-1	-
	P22	FAM	CP4-epsps	Unkn	sample11-2	-			P22	FAM	P-Rice actin	Unkn	sample11-2	-
	P23	FAM	CP4-epsps	Unkn	pos control	-			P23	FAM	P-Rice actin	Unkn	pos control	-
	P24	FAM	CP4-epsps	Unkn	water	-			P24	FAM	P-Rice actin	Unkn	water	-
		ELEMENT/ENDOGENOUS/EVENT:		Cq1	Cq2				green wells can be adjusted to any abreviation and language
		D	--> detected	+	+
		S	--> suspect	+	-					Repeat PCR
		ND	--> not detected	-	-					Good
		-	--> not tested / repeat PCR							Not Tested
				controls										controls							1								2								3								4
	Methods			sample nr	Cq1		sample nr	Cq2		Result				sample nr	Cq1		sample nr	Cq2		Result	sample nr	Cq1		sample nr	Cq2		Result		sample nr	Cq1		sample nr	Cq2		Result		sample nr	Cq1		sample nr	Cq2		Result		sample nr	Cq1		sample nr	Cq2
Actin (plant DNA)	Actin (plant DNA)		Actin (plant DNA)	pos control	-	-	water	-	-	Not Tested				pos control	-	-	water	-	-	Not Tested	sample1-1	-	-	sample1-2	-	-	-		sample2-1	-	-	sample2-2	-	-	-		sample3-1	-	-	sample3-2	-	-	-		sample4-1	-	-	sample4-2	-
endo canola FatA	endo canola FatA		endo canola FatA	pos control	-	-	water	-	-	Not Tested				pos control	-	-	water	-	-	Not Tested	sample1-1	-	-	sample1-2	-	-	-		sample2-1	-	-	sample2-2	-	-	-		sample3-1	-	-	sample3-2	-	-	-		sample4-1	-	-	sample4-2	-
endo maize HMG	endo maize HMG		endo maize HMG	pos control	-	-	water	-	-	Not Tested				pos control	-	-	water	-	-	Not Tested	sample1-1	-	-	sample1-2	-	-	-		sample2-1	-	-	sample2-2	-	-	-		sample3-1	-	-	sample3-2	-	-	-		sample4-1	-	-	sample4-2	-
endo rice SPS	endo rice SPS		endo rice SPS	pos control	-	-	water	-	-	Not Tested				pos control	-	-	water	-	-	Not Tested	sample1-1	-	-	sample1-2	-	-	-		sample2-1	-	-	sample2-2	-	-	-		sample3-1	-	-	sample3-2	-	-	-		sample4-1	-	-	sample4-2	-
endo soy Le1	endo soy Le1		endo soy Le1	pos control	-	-	water	-	-	Not Tested				pos control	-	-	water	-	-	Not Tested	sample1-1	-	-	sample1-2	-	-	-		sample2-1	-	-	sample2-2	-	-	-		sample3-1	-	-	sample3-2	-	-	-		sample4-1	-	-	sample4-2	-
endo sugar beet GS	endo sugar beet GS		endo sugar beet GS	pos control	-	-	water	-	-	Not Tested				pos control	-	-	water	-	-	Not Tested	sample1-1	-	-	sample1-2	-	-	-		sample2-1	-	-	sample2-2	-	-	-		sample3-1	-	-	sample3-2	-	-	-		sample4-1	-	-	sample4-2	-
endo wheat Wx-1	endo wheat Wx-1		endo wheat Wx-1	pos control	-	-	water	-	-	Not Tested				pos control	-	-	water	-	-	Not Tested	sample1-1	-	-	sample1-2	-	-	-		sample2-1	-	-	sample2-2	-	-	-		sample3-1	-	-	sample3-2	-	-	-		sample4-1	-	-	sample4-2	-
P-35S	P-35S		P-35S	pos control	-	-	water	-	-	Not Tested				pos control	-	-	water	-	-	Not Tested	sample1-1	-	-	sample1-2	-	-	-		sample2-1	-	-	sample2-2	-	-	-		sample3-1	-	-	sample3-2	-	-	-		sample4-1	-	-	sample4-2	-
P-FMV	P-FMV		P-FMV	pos control	-	-	water	-	-	Not Tested				pos control	-	-	water	-	-	Not Tested	sample1-1	-	-	sample1-2	-	-	-		sample2-1	-	-	sample2-2	-	-	-		sample3-1	-	-	sample3-2	-	-	-		sample4-1	-	-	sample4-2	-
P-nos	P-nos		P-nos	pos control	-	-	water	-	-	Not Tested				pos control	-	-	water	-	-	Not Tested	sample1-1	-	-	sample1-2	-	-	-		sample2-1	-	-	sample2-2	-	-	-		sample3-1	-	-	sample3-2	-	-	-		sample4-1	-	-	sample4-2	-
P-Rice actin	P-Rice actin		P-Rice actin	pos control	-	-	water	-	-	Not Tested				pos control	-	-	water	-	-	Not Tested	sample1-1	-	-	sample1-2	-	-	-		sample2-1	-	-	sample2-2	-	-	-		sample3-1	-	-	sample3-2	-	-	-		sample4-1	-	-	sample4-2	-
P-SSuAra	P-SSuAra		P-SSuAra	pos control	-	-	water	-	-	Not Tested				pos control	-	-	water	-	-	Not Tested	sample1-1	-	-	sample1-2	-	-	-		sample2-1	-	-	sample2-2	-	-	-		sample3-1	-	-	sample3-2	-	-	-		sample4-1	-	-	sample4-2	-
T-35S	T-35S		T-35S	pos control	-	-	water	-	-	Not Tested				pos control	-	-	water	-	-	Not Tested	sample1-1	-	-	sample1-2	-	-	-		sample2-1	-	-	sample2-2	-	-	-		sample3-1	-	-	sample3-2	-	-	-		sample4-1	-	-	sample4-2	-
T-E9	T-E9		T-E9	pos control	-	-	water	-	-	Not Tested				pos control	-	-	water	-	-	Not Tested	sample1-1	-	-	sample1-2	-	-	-		sample2-1	-	-	sample2-2	-	-	-		sample3-1	-	-	sample3-2	-	-	-		sample4-1	-	-	sample4-2	-
T-g7 (T-ORF1)	T-g7 (T-ORF1)		T-g7 (T-ORF1)	pos control	-	-	water	-	-	Not Tested				pos control	-	-	water	-	-	Not Tested	sample1-1	-	-	sample1-2	-	-	-		sample2-1	-	-	sample2-2	-	-	-		sample3-1	-	-	sample3-2	-	-	-		sample4-1	-	-	sample4-2	-
T-nos	T-nos		T-nos	pos control	-	-	water	-	-	Not Tested				pos control	-	-	water	-	-	Not Tested	sample1-1	-	-	sample1-2	-	-	-		sample2-1	-	-	sample2-2	-	-	-		sample3-1	-	-	sample3-2	-	-	-		sample4-1	-	-	sample4-2	-
CP4-epsps	CP4-epsps		CP4-epsps	pos control	-	-	water	-	-	Not Tested				pos control	-	-	water	-	-	Not Tested	sample1-1	-	-	sample1-2	-	-	-		sample2-1	-	-	sample2-2	-	-	-		sample3-1	-	-	sample3-2	-	-	-		sample4-1	-	-	sample4-2	-
Cry1A(b)	Cry1A(b)		Cry1A(b)	pos control	-	-	water	-	-	Not Tested				pos control	-	-	water	-	-	Not Tested	sample1-1	-	-	sample1-2	-	-	-		sample2-1	-	-	sample2-2	-	-	-		sample3-1	-	-	sample3-2	-	-	-		sample4-1	-	-	sample4-2	-
Cry1A.105	Cry1A.105		Cry1A.105	pos control	-	-	water	-	-	Not Tested				pos control	-	-	water	-	-	Not Tested	sample1-1	-	-	sample1-2	-	-	-		sample2-1	-	-	sample2-2	-	-	-		sample3-1	-	-	sample3-2	-	-	-		sample4-1	-	-	sample4-2	-
Cry1Ab/Ac	Cry1Ab/Ac		Cry1Ab/Ac	pos control	-	-	water	-	-	Not Tested				pos control	-	-	water	-	-	Not Tested	sample1-1	-	-	sample1-2	-	-	-		sample2-1	-	-	sample2-2	-	-	-		sample3-1	-	-	sample3-2	-	-	-		sample4-1	-	-	sample4-2	-
Cry1F	Cry1F		Cry1F	pos control	-	-	water	-	-	Not Tested				pos control	-	-	water	-	-	Not Tested	sample1-1	-	-	sample1-2	-	-	-		sample2-1	-	-	sample2-2	-	-	-		sample3-1	-	-	sample3-2	-	-	-		sample4-1	-	-	sample4-2	-
Cry2Ab2	Cry2Ab2		Cry2Ab2	pos control	-	-	water	-	-	Not Tested				pos control	-	-	water	-	-	Not Tested	sample1-1	-	-	sample1-2	-	-	-		sample2-1	-	-	sample2-2	-	-	-		sample3-1	-	-	sample3-2	-	-	-		sample4-1	-	-	sample4-2	-
Cry3Bb1	Cry3Bb1		Cry3Bb1	pos control	-	-	water	-	-	Not Tested				pos control	-	-	water	-	-	Not Tested	sample1-1	-	-	sample1-2	-	-	-		sample2-1	-	-	sample2-2	-	-	-		sample3-1	-	-	sample3-2	-	-	-		sample4-1	-	-	sample4-2	-
Vip3a	Vip3a		Vip3a	pos control	-	-	water	-	-	Not Tested				pos control	-	-	water	-	-	Not Tested	sample1-1	-	-	sample1-2	-	-	-		sample2-1	-	-	sample2-2	-	-	-		sample3-1	-	-	sample3-2	-	-	-		sample4-1	-	-	sample4-2	-
bar	bar		bar	pos control	-	-	water	-	-	Not Tested				pos control	-	-	water	-	-	Not Tested	sample1-1	-	-	sample1-2	-	-	-		sample2-1	-	-	sample2-2	-	-	-		sample3-1	-	-	sample3-2	-	-	-		sample4-1	-	-	sample4-2	-
pat	pat		pat	pos control	-	-	water	-	-	Not Tested				pos control	-	-	water	-	-	Not Tested	sample1-1	-	-	sample1-2	-	-	-		sample2-1	-	-	sample2-2	-	-	-		sample3-1	-	-	sample3-2	-	-	-		sample4-1	-	-	sample4-2	-
nptII	nptII		nptII	pos control	-	-	water	-	-	Not Tested				pos control	-	-	water	-	-	Not Tested	sample1-1	-	-	sample1-2	-	-	-		sample2-1	-	-	sample2-2	-	-	-		sample3-1	-	-	sample3-2	-	-	-		sample4-1	-	-	sample4-2	-
I-rAct1	I-rAct1		I-rAct1	pos control	-	-	water	-	-	Not Tested				pos control	-	-	water	-	-	Not Tested	sample1-1	-	-	sample1-2	-	-	-		sample2-1	-	-	sample2-2	-	-	-		sample3-1	-	-	sample3-2	-	-	-		sample4-1	-	-	sample4-2	-
Barstar	Barstar		Barstar	pos control	-	-	water	-	-	Not Tested				pos control	-	-	water	-	-	Not Tested	sample1-1	-	-	sample1-2	-	-	-		sample2-1	-	-	sample2-2	-	-	-		sample3-1	-	-	sample3-2	-	-	-		sample4-1	-	-	sample4-2	-
CaMV	CaMV		CaMV	pos control	-	-	water	-	-	Not Tested				pos control	-	-	water	-	-	Not Tested	sample1-1	-	-	sample1-2	-	-	-		sample2-1	-	-	sample2-2	-	-	-		sample3-1	-	-	sample3-2	-	-	-		sample4-1	-	-	sample4-2	-
ctp2/CP4-epsps	ctp2/CP4-epsps		ctp2/CP4-epsps	pos control	-	-	water	-	-	Not Tested				pos control	-	-	water	-	-	Not Tested	sample1-1	-	-	sample1-2	-	-	-		sample2-1	-	-	sample2-2	-	-	-		sample3-1	-	-	sample3-2	-	-	-		sample4-1	-	-	sample4-2	-
ctp4/CP4-epsps	ctp4/CP4-epsps		ctp4/CP4-epsps	pos control	-	-	water	-	-	Not Tested				pos control	-	-	water	-	-	Not Tested	sample1-1	-	-	sample1-2	-	-	-		sample2-1	-	-	sample2-2	-	-	-		sample3-1	-	-	sample3-2	-	-	-		sample4-1	-	-	sample4-2	-
Raw data summary
Table number	sample number	Actin (plant DNA)	endo canola FatA	endo maize HMG	endo rice SPS	endo soy Le1	endo sugar beet GS	endo wheat Wx-1	P-35S	P-FMV	P-nos	P-Rice actin	P-SSuAra	T-35S	T-E9	T-g7 (T-ORF1)	T-nos	CP4-epsps	Cry1A(b)	Cry1A.105	Cry1Ab/Ac	Cry1F	Cry2Ab2	Cry3Bb1	Vip3a	bar	pat	nptII	I-rAct1	Barstar	CaMV	ctp2/CP4-epsps	ctp4/CP4-epsps	A2704-12 soy event	A5547-127 soy event	CV127 soy event	DAS44406 soy event	DAS68416 soy event	DAS81419 soy event	DP305423 soy event	DP356043 soy event	FG72 soy event	GTS 40-3-2 soy event	MON87701 soy event	MON87705 soy event	MON87708 soy event	MON87769 soy event	MON89788 soy event	3272 maize event
table 1	sample1-1	-	-	-	-	-	-	-	-	-	-	-	-	-	-	-	-	-	-	-	-	-	-	-	-	-	-	-	-	-	-	-	-
table 2	sample2-1	-	-	-	-	-	-	-	-	-	-	-	-	-	-	-	-	-	-	-	-	-	-	-	-	-	-	-	-	-	-	-	-
table 3	sample3-1	-	-	-	-	-	-	-	-	-	-	-	-	-	-	-	-	-	-	-	-	-	-	-	-	-	-	-	-	-	-	-	-
table 4	sample4-1	-	-	-	-	-	-	-	-	-	-	-	-	-	-	-	-	-	-	-	-	-	-	-	-	-	-	-	-	-	-	-	-
table 5	sample5-1	-	-	-	-	-	-	-	-	-	-	-	-	-	-	-	-	-	-	-	-	-	-	-	-	-	-	-	-	-	-	-	-
table 6	sample6-1	-	-	-	-	-	-	-	-	-	-	-	-	-	-	-	-	-	-	-	-	-	-	-	-	-	-	-	-	-	-	-	-
table 7	sample7-1	-	-	-	-	-	-	-	-	-	-	-	-	-	-	-	-	-	-	-	-	-	-	-	-	-	-	-	-	-	-	-	-
table 8	sample8-1	-	-	-	-	-	-	-	-	-	-	-	-	-	-	-	-	-	-	-	-	-	-	-	-	-	-	-	-	-	-	-	-
table 9	sample9-1	-	-	-	-	-	-	-	-	-	-	-	-	-	-	-	-	-	-	-	-	-	-	-	-	-	-	-	-	-	-	-	-
table 10	sample10-1	-	-	-	-	-	-	-	-	-	-	-	-	-	-	-	-	-	-	-	-	-	-	-	-	-	-	-	-	-	-	-	-
table 11	sample11-1	-	-	-	-	-	-	-	-	-	-	-	-	-	-	-	-	-	-	-	-	-	-	-	-	-	-	-	-	-	-	-	-
Final result summary
Table number	sample number	Actin (plant DNA)	endo canola FatA	endo maize HMG	endo rice SPS	endo soy Le1	endo sugar beet GS	endo wheat Wx-1	P-35S	P-FMV	P-nos	P-Rice actin	P-SSuAra	T-35S	T-E9	T-g7 (T-ORF1)	T-nos	CP4-epsps	Cry1A(b)	Cry1A.105	Cry1Ab/Ac	Cry1F	Cry2Ab2	Cry3Bb1	Vip3a	bar	pat	nptII	I-rAct1	Barstar	CaMV	ctp2/CP4-epsps	ctp4/CP4-epsps	A2704-12 soy event	A5547-127 soy event	CV127 soy event	DAS44406 soy event	DAS68416 soy event	DAS81419 soy event	DP305423 soy event	DP356043 soy event	FG72 soy event	GTS 40-3-2 soy event	MON87701 soy event	MON87705 soy event	MON87708 soy event	MON87769 soy event	MON89788 soy event	3272 maize event
table 1	sample1-1	-	-	-	-	-	-	-	-	-	-	-	-	-	-	-	-	-	-	-	-	-	-	-	-	-	-	-	-	-	-	-	-
table 2	sample2-1	-	-	-	-	-	-	-	-	-	-	-	-	-	-	-	-	-	-	-	-	-	-	-	-	-	-	-	-	-	-	-	-
table 3	sample3-1	-	-	-	-	-	-	-	-	-	-	-	-	-	-	-	-	-	-	-	-	-	-	-	-	-	-	-	-	-	-	-	-
table 4	sample4-1	-	-	-	-	-	-	-	-	-	-	-	-	-	-	-	-	-	-	-	-	-	-	-	-	-	-	-	-	-	-	-	-
table 5	sample5-1	-	-	-	-	-	-	-	-	-	-	-	-	-	-	-	-	-	-	-	-	-	-	-	-	-	-	-	-	-	-	-	-
table 6	sample6-1	-	-	-	-	-	-	-	-	-	-	-	-	-	-	-	-	-	-	-	-	-	-	-	-	-	-	-	-	-	-	-	-
table 7	sample7-1	-	-	-	-	-	-	-	-	-	-	-	-	-	-	-	-	-	-	-	-	-	-	-	-	-	-	-	-	-	-	-	-
table 8	sample8-1	-	-	-	-	-	-	-	-	-	-	-	-	-	-	-	-	-	-	-	-	-	-	-	-	-	-	-	-	-	-	-	-
table 9	sample9-1	-	-	-	-	-	-	-	-	-	-	-	-	-	-	-	-	-	-	-	-	-	-	-	-	-	-	-	-	-	-	-	-
table 10	sample10-1	-	-	-	-	-	-	-	-	-	-	-	-	-	-	-	-	-	-	-	-	-	-	-	-	-	-	-	-	-	-	-	-
table 11	sample11-1	-	-	-	-	-	-	-	-	-	-	-	-	-	-	-	-	-	-	-	-	-	-	-	-	-	-	-	-	-	-	-	-
[truncated: 51 more columns]

## Sheet: table1
Cq1	-	-	-	-	-	-	-	-	-	-	-	-	-	-	-	-	-	-	-	-	-	-	-	-	-	-	-	-	-	-	-	-	version: 2016-09-09
Cq2	-	-	-	-	-	-	-	-	-	-	-	-	-	-	-	-	-	-	-	-	-	-	-	-	-	-	-	-	-	-	-	-
RESULT**	-	-	-	-	-	-	-	-	-	-	-	-	-	-	-	-	-	-	-	-	-	-	-	-	-	-	-	-	-	-	-	-	sample1-1
EUginius name	x	QL-TAX-FatA primer1/FatA primer2	QT-TAX-ZM-002	QT-TAX-SPS primer f/SPS primer r	QT-TAX-GM-002	QT-TAX-BV-013	QT-TAX-wx012-5'/wx012-3'	QT-ELE-P35S 1-5'/P35S 1-3'	QL-ELE-P-FMV-F/P-FMV-R	QL-ELE-P-nos-F/P-nos-R	QL-ELE-P-Rice actin-F/P-Rice actin-R	QL-ELE-P-SSuAra-F/P-SSuAra-R	QL-ELE-T-35S-F/T-35S-R	QL-ELE-T-E9-F/T-E9-R	QL-ELE-T-g7-F/T-g7-R	QT-ELE-NOS ter 2-5' /NOS ter 2-3'	QL-ELE-epsps 1-5'/epsps 3-3'	QL-ELE-cry1A 4-5'/cry1A 4-3'	QL-ELE-cry1A.105 - F1/cry1A.105 - R1	QL-ELE-00-016	QL-ELE-Cry1F-F2/Cry1Fr-n2	QL-ELE-cry2Ab2 - F/cry2Ab2 - R	QL-ELE-Cry3Bbf-n2/Cry3Bbr-n2	QL-ELE-Vip3A-F/Vip3A-R	QL-ELE-bar 2-5'/bar 2-3'	QL-ELE-Patf-n2/Patr-n2	QL-ELE-npt 1-5'/npt 1-3'	QL-ELE-AINT 2-5'/AINT 2-3'	QL-ELE-BstarF-n2 /BstarR-n2	QL-TAX-CaMVF/CaMVR	QL-CON-00-008	QT-CON-00-002
Crop	Actin (plant DNA)	endo canola FatA	endo maize HMG	endo rice SPS	endo soy Le1	endo sugar beet GS	endo wheat Wx-1	P-35S	P-FMV	P-nos	P-Rice actin	P-SSuAra	T-35S	T-E9	T-g7 (T-ORF1)	T-nos	CP4-epsps	Cry1A(b)	Cry1A.105	Cry1Ab/Ac	Cry1F	Cry2Ab2	Cry3Bb1	Vip3a	bar	pat	nptII	I-rAct1	Barstar	CaMV	ctp2/CP4-epsps	ctp4/CP4-epsps	Sample name:	EUginius name	possibly present GMO event	Methods to be extra tested after element screening	Results extra testing
soy	-				-			-					-													-							A2704-12 soy event	QT-EVE-GM-004
	-				-			-					-													-							A5547-127 soy event	QT-EVE-GM-007
	-				-																												CV127 soy event	QT-EVE-GM-011
	-				-										-											-							DAS44406 soy event	QT-EVE-GM-015
	-				-										-											-							DAS68416 soy event	QT-EVE-GM-013
	-				-										-					X	X					-							DAS81419 soy event	QT-EVE-GM-014
	-				-																												DP305423 soy event	QT-EVE-GM-008
	-				-			X																									DP356043 soy event	QT-EVE-GM-009
	-				-											-																	FG72 soy event	QT-EVE-GM-001
	-				-			-								-	-															-	GTS 40-3-2 soy event	QT-EVE-GM-005
	-				-							-								-													MON87701 soy event	QT-EVE-GM-010
	-				-				-					-			X														-		MON87705 soy event	QT-EVE-GM-003
	-				-									-																			MON87708 soy event	QT-EVE-GM-012
	-				-									-																			MON87769 soy event	QT-EVE-GM-002
	-				-				-					-			X														-		MON89788 soy event	QT-EVE-GM-006
maize	-		-										X			-																	3272 maize event	QT-EVE-ZM-019
	-		-															X		-													5307 maize event
	-		-					-					-			-		X		-						-							BT11 maize event	QT-EVE-ZM-006
	-		-					-					X					-		X					-								Bt176 maize event	QT-EVE-ZM-023
	-		-					-					-			-									-								CBH351 maize event
	-		-																														DAS40278 maize event	QT-EVE-ZM-004
	-		-					-					-													-							DAS59122 maize event	QT-EVE-ZM-012
	-		-					-					-													-							DAS59132 (E32) maize event
	-		-																														DP98140 maize event	QT-EVE-ZM-021
	-		-								-					-												-					GA21 maize event	QT-EVE-ZM-007
	-		-										X			-								-									MIR162 maize event	QT-EVE-ZM-022
	-		-													-																	MIR604 maize event	QT-EVE-ZM-013
	-		-					-										-		X													MON810 maize event	QT-EVE-ZM-020
	-		-					-								-							-				-	-					MON863 maize event	QT-EVE-ZM-009
	-		-					-								-	X														-		MON87427 maize event
	-		-					-			X					-											-	-					MON87460 maize event	QT-EVE-ZM-005
	-		-					-			-					-	-						-					-			-		MON88017 maize event	QT-EVE-ZM-016
	-		-					-	-							-		-	-	X		-						-					MON89034 maize event	QT-EVE-ZM-018
	-		-					-			-					-	-											-			-		NK603 maize event	QT-EVE-ZM-008
	-		-					-					-													-							T25 maize event	QT-EVE-ZM-011
	-		-					-					-								-					-							TC1507 maize event	QT-EVE-ZM-010
canola	-	-																															DP073496 canola event	QT-EVE-BN-009
	-	-							-					-			X														-		MON88302 canola event	QT-EVE-BN-010
	-	-								-		-			-	-									-		-						Ms1 canola event	QT-EVE-BN-005
	-	-										-			-	-									-								Ms8 canola event	QT-EVE-BN-002
	-	-								-		-			-	-									-		-		-				Rf1 canola event	QT-EVE-BN-006
	-	-								-		-			-	-									-		-		-				Rf2 canola event	QT-EVE-BN-007
	-	-										-			-	-									-				-				Rf3 canola event	QT-EVE-BN-003
	-	-							-					-			X														-		GT73 canola event	QT-EVE-BN-004
	-	-						-					-													-							T45 canola event	QT-EVE-BN-001
	-	-						-		-			-													-							TOPAS 19/2 canola event	QT-EVE-BN-008
potato	-									-						-											-						EH92-527-1 potato event	QT-EVE-ST-001
cotton	-																			X	-					-							281-24-236X3006-210-23 cotton event	QT-EVE-GH-001a x QT-EVE-GH-001b
	-							-					-			-									-								GHB119 cotton event	QT-EVE-GH-008
	-																																GHB614 cotton event	QT-EVE-GH-006
	-							-								-									-								LL25 cotton event	QT-EVE-GH-002
	-							-	-					-		-	X										-				-		MON1445 cotton event	QT-EVE-GH-003
	-							-								-				-		-					-						MON15985 cotton event	QT-EVE-GH-005
	-							-								-				-							-						MON531 cotton event	QT-EVE-GH-004
	-							-	-					-			X														-		MON88913 cotton event	QT-EVE-GH-007
	-							-								-		-							-								T304-40 cotton event	QT-EVE-GH-009
rice	-			-							-					-		-		-								-					BT63 rice construct
	-			-				-			-		-												-			-					LL601 rice event	QL-EVE-OS-001
	-			-				-			-		-												-			-					LL62 rice event	QT-EVE-OS-002
sugar beet	-					-			-					-			X														-		H7-1 sugar beet event	QT-EVE-BV-001
										EU unauthorized GMO																	detected, result expected theoretically
										LLP Regulation (EC) No. 619/2011<0.1% in feed																	positive result expected theoretically, but not yet verified
										Products subject to Commission Decisions on Withdrawl from the market																	detected at late Cq because target has sequence similarities
									**	+/+: detected; +/-: suspect; -/-: not detected																X	not detected, contains element with sequence differences
																											negative result expected theoretically, but not yet verified
										event in italic: no screening elements																	not detected, negative result expected theoretically
																											detected, unexpected result
																											endogenous gene
																											endogenous gene, positive result expected theoretically, but not yet verified

## Sheet: table2
Cq1	-	-	-	-	-	-	-	-	-	-	-	-	-	-	-	-	-	-	-	-	-	-	-	-	-	-	-	-	-	-	-	-	version: 2016-09-09
Cq2	-	-	-	-	-	-	-	-	-	-	-	-	-	-	-	-	-	-	-	-	-	-	-	-	-	-	-	-	-	-	-	-
RESULT**	-	-	-	-	-	-	-	-	-	-	-	-	-	-	-	-	-	-	-	-	-	-	-	-	-	-	-	-	-	-	-	-	sample2-1
EUginius name	x	QL-TAX-FatA primer1/FatA primer2	QT-TAX-ZM-002	QT-TAX-SPS primer f/SPS primer r	QT-TAX-GM-002	QT-TAX-BV-013	QT-TAX-wx012-5'/wx012-3'	QT-ELE-P35S 1-5'/P35S 1-3'	QL-ELE-P-FMV-F/P-FMV-R	QL-ELE-P-nos-F/P-nos-R	QL-ELE-P-Rice actin-F/P-Rice actin-R	QL-ELE-P-SSuAra-F/P-SSuAra-R	QL-ELE-T-35S-F/T-35S-R	QL-ELE-T-E9-F/T-E9-R	QL-ELE-T-g7-F/T-g7-R	QT-ELE-NOS ter 2-5' /NOS ter 2-3'	QL-ELE-epsps 1-5'/epsps 3-3'	QL-ELE-cry1A 4-5'/cry1A 4-3'	QL-ELE-cry1A.105 - F1/cry1A.105 - R1	QL-ELE-00-016	QL-ELE-Cry1F-F2/Cry1Fr-n2	QL-ELE-cry2Ab2 - F/cry2Ab2 - R	QL-ELE-Cry3Bbf-n2/Cry3Bbr-n2	QL-ELE-Vip3A-F/Vip3A-R	QL-ELE-bar 2-5'/bar 2-3'	QL-ELE-Patf-n2/Patr-n2	QL-ELE-npt 1-5'/npt 1-3'	QL-ELE-AINT 2-5'/AINT 2-3'	QL-ELE-BstarF-n2 /BstarR-n2	QL-TAX-CaMVF/CaMVR	QL-CON-00-008	QT-CON-00-002
Crop	Actin (plant DNA)	endo canola FatA	endo maize HMG	endo rice SPS	endo soy Le1	endo sugar beet GS	endo wheat Wx-1	P-35S	P-FMV	P-nos	P-Rice actin	P-SSuAra	T-35S	T-E9	T-g7 (T-ORF1)	T-nos	CP4-epsps	Cry1A(b)	Cry1A.105	Cry1Ab/Ac	Cry1F	Cry2Ab2	Cry3Bb1	Vip3a	bar	pat	nptII	I-rAct1	Barstar	CaMV	ctp2/CP4-epsps	ctp4/CP4-epsps	Sample name:	EUginius name	possibly present GMO event	Methods to be extra tested after element screening	Results extra testing
soy	-				-			-					-													-							A2704-12 soy event	QT-EVE-GM-004
	-				-			-					-													-							A5547-127 soy event	QT-EVE-GM-007
	-				-																												CV127 soy event	QT-EVE-GM-011
	-				-										-											-							DAS44406 soy event	QT-EVE-GM-015
	-				-										-											-							DAS68416 soy event	QT-EVE-GM-013
	-				-										-					X	X					-							DAS81419 soy event	QT-EVE-GM-014
	-				-																												DP305423 soy event	QT-EVE-GM-008
	-				-			X																									DP356043 soy event	QT-EVE-GM-009
	-				-											-																	FG72 soy event	QT-EVE-GM-001
	-				-			-								-	-															-	GTS 40-3-2 soy event	QT-EVE-GM-005
	-				-							-								-													MON87701 soy event	QT-EVE-GM-010
	-				-				-					-			X														-		MON87705 soy event	QT-EVE-GM-003
	-				-									-																			MON87708 soy event	QT-EVE-GM-012
	-				-									-																			MON87769 soy event	QT-EVE-GM-002
	-				-				-					-			X														-		MON89788 soy event	QT-EVE-GM-006
maize	-		-										X			-																	3272 maize event	QT-EVE-ZM-019
	-		-															X		-													5307 maize event
	-		-					-					-			-		X		-						-							BT11 maize event	QT-EVE-ZM-006
	-		-					-					X					-		X					-								Bt176 maize event	QT-EVE-ZM-023
	-		-					-					-			-									-								CBH351 maize event
	-		-																														DAS40278 maize event	QT-EVE-ZM-004
	-		-					-					-													-							DAS59122 maize event	QT-EVE-ZM-012
	-		-					-					-													-							DAS59132 (E32) maize event
	-		-																														DP98140 maize event	QT-EVE-ZM-021
	-		-								-					-												-					GA21 maize event	QT-EVE-ZM-007
	-		-										X			-								-									MIR162 maize event	QT-EVE-ZM-022
	-		-													-																	MIR604 maize event	QT-EVE-ZM-013
	-		-					-										-		X													MON810 maize event	QT-EVE-ZM-020
	-		-					-								-							-				-	-					MON863 maize event	QT-EVE-ZM-009
	-		-					-								-	X														-		MON87427 maize event
	-		-					-			X					-											-	-					MON87460 maize event	QT-EVE-ZM-005
	-		-					-			-					-	-						-					-			-		MON88017 maize event	QT-EVE-ZM-016
	-		-					-	-							-		-	-	X		-						-					MON89034 maize event	QT-EVE-ZM-018
	-		-					-			-					-	-											-			-		NK603 maize event	QT-EVE-ZM-008
	-		-					-					-													-							T25 maize event	QT-EVE-ZM-011
	-		-					-					-								-					-							TC1507 maize event	QT-EVE-ZM-010
canola	-	-																															DP073496 canola event	QT-EVE-BN-009
	-	-							-					-			X														-		MON88302 canola event	QT-EVE-BN-010
	-	-								-		-			-	-									-		-						Ms1 canola event	QT-EVE-BN-005
	-	-										-			-	-									-								Ms8 canola event	QT-EVE-BN-002
	-	-								-		-			-	-									-		-		-				Rf1 canola event	QT-EVE-BN-006
	-	-								-		-			-	-									-		-		-				Rf2 canola event	QT-EVE-BN-007
	-	-										-			-	-									-				-				Rf3 canola event	QT-EVE-BN-003
	-	-							-					-			X														-		GT73 canola event	QT-EVE-BN-004
	-	-						-					-													-							T45 canola event	QT-EVE-BN-001
	-	-						-		-			-													-							TOPAS 19/2 canola event	QT-EVE-BN-008
potato	-									-						-											-						EH92-527-1 potato event	QT-EVE-ST-001
cotton	-																			X	-					-							281-24-236X3006-210-23 cotton event	QT-EVE-GH-001a x QT-EVE-GH-001b
	-							-					-			-									-								GHB119 cotton event	QT-EVE-GH-008
	-																																GHB614 cotton event	QT-EVE-GH-006
	-							-								-									-								LL25 cotton event	QT-EVE-GH-002
	-							-	-					-		-	X										-				-		MON1445 cotton event	QT-EVE-GH-003
	-							-								-				-		-					-						MON15985 cotton event	QT-EVE-GH-005
	-							-								-				-							-						MON531 cotton event	QT-EVE-GH-004
	-							-	-					-			X														-		MON88913 cotton event	QT-EVE-GH-007
	-							-								-		-							-								T304-40 cotton event	QT-EVE-GH-009
rice	-			-							-					-		-		-								-					BT63 rice construct
	-			-				-			-		-												-			-					LL601 rice event	QL-EVE-OS-001
	-			-				-			-		-												-			-					LL62 rice event	QT-EVE-OS-002
sugar beet	-					-			-					-			X														-		H7-1 sugar beet event	QT-EVE-BV-001
										EU unauthorized GMO																	detected, result expected theoretically
										LLP Regulation (EC) No. 619/2011<0.1% in feed																	positive result expected theoretically, but not yet verified
										Products subject to Commission Decisions on Withdrawl from the market																	detected at late Cq because target has sequence similarities
									**	+/+: detected; +/-: suspect; -/-: not detected																X	not detected, contains element with sequence differences
																											negative result expected theoretically, but not yet verified
										event in italic: no screening elements																	not detected, negative result expected theoretically
																											detected, unexpected result
																											endogenous gene
																											endogenous gene, positive result expected theoretically, but not yet verified

## Sheet: table3
Cq1	-	-	-	-	-	-	-	-	-	-	-	-	-	-	-	-	-	-	-	-	-	-	-	-	-	-	-	-	-	-	-	-	version: 2016-09-09
Cq2	-	-	-	-	-	-	-	-	-	-	-	-	-	-	-	-	-	-	-	-	-	-	-	-	-	-	-	-	-	-	-	-
RESULT**	-	-	-	-	-	-	-	-	-	-	-	-	-	-	-	-	-	-	-	-	-	-	-	-	-	-	-	-	-	-	-	-	sample3-1
EUginius name	x	QL-TAX-FatA primer1/FatA primer2	QT-TAX-ZM-002	QT-TAX-SPS primer f/SPS primer r	QT-TAX-GM-002	QT-TAX-BV-013	QT-TAX-wx012-5'/wx012-3'	QT-ELE-P35S 1-5'/P35S 1-3'	QL-ELE-P-FMV-F/P-FMV-R	QL-ELE-P-nos-F/P-nos-R	QL-ELE-P-Rice actin-F/P-Rice actin-R	QL-ELE-P-SSuAra-F/P-SSuAra-R	QL-ELE-T-35S-F/T-35S-R	QL-ELE-T-E9-F/T-E9-R	QL-ELE-T-g7-F/T-g7-R	QT-ELE-NOS ter 2-5' /NOS ter 2-3'	QL-ELE-epsps 1-5'/epsps 3-3'	QL-ELE-cry1A 4-5'/cry1A 4-3'	QL-ELE-cry1A.105 - F1/cry1A.105 - R1	QL-ELE-00-016	QL-ELE-Cry1F-F2/Cry1Fr-n2	QL-ELE-cry2Ab2 - F/cry2Ab2 - R	QL-ELE-Cry3Bbf-n2/Cry3Bbr-n2	QL-ELE-Vip3A-F/Vip3A-R	QL-ELE-bar 2-5'/bar 2-3'	QL-ELE-Patf-n2/Patr-n2	QL-ELE-npt 1-5'/npt 1-3'	QL-ELE-AINT 2-5'/AINT 2-3'	QL-ELE-BstarF-n2 /BstarR-n2	QL-TAX-CaMVF/CaMVR	QL-CON-00-008	QT-CON-00-002
Crop	Actin (plant DNA)	endo canola FatA	endo maize HMG	endo rice SPS	endo soy Le1	endo sugar beet GS	endo wheat Wx-1	P-35S	P-FMV	P-nos	P-Rice actin	P-SSuAra	T-35S	T-E9	T-g7 (T-ORF1)	T-nos	CP4-epsps	Cry1A(b)	Cry1A.105	Cry1Ab/Ac	Cry1F	Cry2Ab2	Cry3Bb1	Vip3a	bar	pat	nptII	I-rAct1	Barstar	CaMV	ctp2/CP4-epsps	ctp4/CP4-epsps	Sample name:	EUginius name	possibly present GMO event	Methods to be extra tested after element screening	Results extra testing
soy	-				-			-					-													-							A2704-12 soy event	QT-EVE-GM-004
	-				-			-					-													-							A5547-127 soy event	QT-EVE-GM-007
	-				-																												CV127 soy event	QT-EVE-GM-011
	-				-										-											-							DAS44406 soy event	QT-EVE-GM-015
	-				-										-											-							DAS68416 soy event	QT-EVE-GM-013
	-				-										-					X	X					-							DAS81419 soy event	QT-EVE-GM-014
	-				-																												DP305423 soy event	QT-EVE-GM-008
	-				-			X																									DP356043 soy event	QT-EVE-GM-009
	-				-											-																	FG72 soy event	QT-EVE-GM-001
	-				-			-								-	-															-	GTS 40-3-2 soy event	QT-EVE-GM-005
	-				-							-								-													MON87701 soy event	QT-EVE-GM-010
	-				-				-					-			X														-		MON87705 soy event	QT-EVE-GM-003
	-				-									-																			MON87708 soy event	QT-EVE-GM-012
	-				-									-																			MON87769 soy event	QT-EVE-GM-002
	-				-				-					-			X														-		MON89788 soy event	QT-EVE-GM-006
maize	-		-										X			-																	3272 maize event	QT-EVE-ZM-019
	-		-															X		-													5307 maize event
	-		-					-					-			-		X		-						-							BT11 maize event	QT-EVE-ZM-006
	-		-					-					X					-		X					-								Bt176 maize event	QT-EVE-ZM-023
	-		-					-					-			-									-								CBH351 maize event
	-		-																														DAS40278 maize event	QT-EVE-ZM-004
	-		-					-					-													-							DAS59122 maize event	QT-EVE-ZM-012
	-		-					-					-													-							DAS59132 (E32) maize event
	-		-																														DP98140 maize event	QT-EVE-ZM-021
	-		-								-					-												-					GA21 maize event	QT-EVE-ZM-007
	-		-										X			-								-									MIR162 maize event	QT-EVE-ZM-022
	-		-													-																	MIR604 maize event	QT-EVE-ZM-013
	-		-					-										-		X													MON810 maize event	QT-EVE-ZM-020
	-		-					-								-							-				-	-					MON863 maize event	QT-EVE-ZM-009
	-		-					-								-	X														-		MON87427 maize event
	-		-					-			X					-											-	-					MON87460 maize event	QT-EVE-ZM-005
	-		-					-			-					-	-						-					-			-		MON88017 maize event	QT-EVE-ZM-016
	-		-					-	-							-		-	-	X		-						-					MON89034 maize event	QT-EVE-ZM-018
	-		-					-			-					-	-											-			-		NK603 maize event	QT-EVE-ZM-008
	-		-					-					-													-							T25 maize event	QT-EVE-ZM-011
	-		-					-					-								-					-							TC1507 maize event	QT-EVE-ZM-010
canola	-	-																															DP073496 canola event	QT-EVE-BN-009
	-	-							-					-			X														-		MON88302 canola event	QT-EVE-BN-010
	-	-								-		-			-	-									-		-						Ms1 canola event	QT-EVE-BN-005
	-	-										-			-	-									-								Ms8 canola event	QT-EVE-BN-002
	-	-								-		-			-	-									-		-		-				Rf1 canola event	QT-EVE-BN-006
	-	-								-		-			-	-									-		-		-				Rf2 canola event	QT-EVE-BN-007
	-	-										-			-	-									-				-				Rf3 canola event	QT-EVE-BN-003
	-	-							-					-			X														-		GT73 canola event	QT-EVE-BN-004
	-	-						-					-													-							T45 canola event	QT-EVE-BN-001
	-	-						-		-			-													-							TOPAS 19/2 canola event	QT-EVE-BN-008
potato	-									-						-											-						EH92-527-1 potato event	QT-EVE-ST-001
cotton	-																			X	-					-							281-24-236X3006-210-23 cotton event	QT-EVE-GH-001a x QT-EVE-GH-001b
	-							-					-			-									-								GHB119 cotton event	QT-EVE-GH-008
	-																																GHB614 cotton event	QT-EVE-GH-006
	-							-								-									-								LL25 cotton event	QT-EVE-GH-002
	-							-	-					-		-	X										-				-		MON1445 cotton event	QT-EVE-GH-003
	-							-								-				-		-					-						MON15985 cotton event	QT-EVE-GH-005
	-							-								-				-							-						MON531 cotton event	QT-EVE-GH-004
	-							-	-					-			X														-		MON88913 cotton event	QT-EVE-GH-007
	-							-								-		-							-								T304-40 cotton event	QT-EVE-GH-009
rice	-			-							-					-		-		-								-					BT63 rice construct
	-			-				-			-		-												-			-					LL601 rice event	QL-EVE-OS-001
	-			-				-			-		-												-			-					LL62 rice event	QT-EVE-OS-002
sugar beet	-					-			-					-			X														-		H7-1 sugar beet event	QT-EVE-BV-001
										EU unauthorized GMO																	detected, result expected theoretically
										LLP Regulation (EC) No. 619/2011<0.1% in feed																	positive result expected theoretically, but not yet verified
										Products subject to Commission Decisions on Withdrawl from the market																	detected at late Cq because target has sequence similarities
									**	+/+: detected; +/-: suspect; -/-: not detected																X	not detected, contains element with sequence differences
																											negative result expected theoretically, but not yet verified
										event in italic: no screening elements																	not detected, negative result expected theoretically
																											detected, unexpected result
																											endogenous gene
																											endogenous gene, positive result expected theoretically, but not yet verified

## Sheet: table4
Cq1	-	-	-	-	-	-	-	-	-	-	-	-	-	-	-	-	-	-	-	-	-	-	-	-	-	-	-	-	-	-	-	-	version: 2016-09-09
Cq2	-	-	-	-	-	-	-	-	-	-	-	-	-	-	-	-	-	-	-	-	-	-	-	-	-	-	-	-	-	-	-	-
RESULT**	-	-	-	-	-	-	-	-	-	-	-	-	-	-	-	-	-	-	-	-	-	-	-	-	-	-	-	-	-	-	-	-	sample4-1
EUginius name	x	QL-TAX-FatA primer1/FatA primer2	QT-TAX-ZM-002	QT-TAX-SPS primer f/SPS primer r	QT-TAX-GM-002	QT-TAX-BV-013	QT-TAX-wx012-5'/wx012-3'	QT-ELE-P35S 1-5'/P35S 1-3'	QL-ELE-P-FMV-F/P-FMV-R	QL-ELE-P-nos-F/P-nos-R	QL-ELE-P-Rice actin-F/P-Rice actin-R	QL-ELE-P-SSuAra-F/P-SSuAra-R	QL-ELE-T-35S-F/T-35S-R	QL-ELE-T-E9-F/T-E9-R	QL-ELE-T-g7-F/T-g7-R	QT-ELE-NOS ter 2-5' /NOS ter 2-3'	QL-ELE-epsps 1-5'/epsps 3-3'	QL-ELE-cry1A 4-5'/cry1A 4-3'	QL-ELE-cry1A.105 - F1/cry1A.105 - R1	QL-ELE-00-016	QL-ELE-Cry1F-F2/Cry1Fr-n2	QL-ELE-cry2Ab2 - F/cry2Ab2 - R	QL-ELE-Cry3Bbf-n2/Cry3Bbr-n2	QL-ELE-Vip3A-F/Vip3A-R	QL-ELE-bar 2-5'/bar 2-3'	QL-ELE-Patf-n2/Patr-n2	QL-ELE-npt 1-5'/npt 1-3'	QL-ELE-AINT 2-5'/AINT 2-3'	QL-ELE-BstarF-n2 /BstarR-n2	QL-TAX-CaMVF/CaMVR	QL-CON-00-008	QT-CON-00-002
Crop	Actin (plant DNA)	endo canola FatA	endo maize HMG	endo rice SPS	endo soy Le1	endo sugar beet GS	endo wheat Wx-1	P-35S	P-FMV	P-nos	P-Rice actin	P-SSuAra	T-35S	T-E9	T-g7 (T-ORF1)	T-nos	CP4-epsps	Cry1A(b)	Cry1A.105	Cry1Ab/Ac	Cry1F	Cry2Ab2	Cry3Bb1	Vip3a	bar	pat	nptII	I-rAct1	Barstar	CaMV	ctp2/CP4-epsps	ctp4/CP4-epsps	Sample name:	EUginius name	possibly present GMO event	Methods to be extra tested after element screening	Results extra testing
soy	-				-			-					-													-							A2704-12 soy event	QT-EVE-GM-004
	-				-			-					-													-							A5547-127 soy event	QT-EVE-GM-007
	-				-																												CV127 soy event	QT-EVE-GM-011
	-				-										-											-							DAS44406 soy event	QT-EVE-GM-015
	-				-										-											-							DAS68416 soy event	QT-EVE-GM-013
	-				-										-					X	X					-							DAS81419 soy event	QT-EVE-GM-014
	-				-																												DP305423 soy event	QT-EVE-GM-008
	-				-			X																									DP356043 soy event	QT-EVE-GM-009
	-				-											-																	FG72 soy event	QT-EVE-GM-001
	-				-			-								-	-															-	GTS 40-3-2 soy event	QT-EVE-GM-005
	-				-							-								-													MON87701 soy event	QT-EVE-GM-010
	-				-				-					-			X														-		MON87705 soy event	QT-EVE-GM-003
	-				-									-																			MON87708 soy event	QT-EVE-GM-012
	-				-									-																			MON87769 soy event	QT-EVE-GM-002
	-				-				-					-			X														-		MON89788 soy event	QT-EVE-GM-006
maize	-		-										X			-																	3272 maize event	QT-EVE-ZM-019
	-		-															X		-													5307 maize event
	-		-					-					-			-		X		-						-							BT11 maize event	QT-EVE-ZM-006
	-		-					-					X					-		X					-								Bt176 maize event	QT-EVE-ZM-023
	-		-					-					-			-									-								CBH351 maize event
	-		-																														DAS40278 maize event	QT-EVE-ZM-004
	-		-					-					-													-							DAS59122 maize event	QT-EVE-ZM-012
	-		-					-					-													-							DAS59132 (E32) maize event
	-		-																														DP98140 maize event	QT-EVE-ZM-021
	-		-								-					-												-					GA21 maize event	QT-EVE-ZM-007
	-		-										X			-								-									MIR162 maize event	QT-EVE-ZM-022
	-		-													-																	MIR604 maize event	QT-EVE-ZM-013
	-		-					-										-		X													MON810 maize event	QT-EVE-ZM-020
	-		-					-								-							-				-	-					MON863 maize event	QT-EVE-ZM-009
	-		-					-								-	X														-		MON87427 maize event
	-		-					-			X					-											-	-					MON87460 maize event	QT-EVE-ZM-005
	-		-					-			-					-	-						-					-			-		MON88017 maize event	QT-EVE-ZM-016
	-		-					-	-							-		-	-	X		-						-					MON89034 maize event	QT-EVE-ZM-018
	-		-					-			-					-	-											-			-		NK603 maize event	QT-EVE-ZM-008
	-		-					-					-													-							T25 maize event	QT-EVE-ZM-011
	-		-					-					-								-					-							TC1507 maize event	QT-EVE-ZM-010
canola	-	-																															DP073496 canola event	QT-EVE-BN-009
	-	-							-					-			X														-		MON88302 canola event	QT-EVE-BN-010
	-	-								-		-			-	-									-		-						Ms1 canola event	QT-EVE-BN-005
	-	-										-			-	-									-								Ms8 canola event	QT-EVE-BN-002
	-	-								-		-			-	-									-		-		-				Rf1 canola event	QT-EVE-BN-006
	-	-								-		-			-	-									-		-		-				Rf2 canola event	QT-EVE-BN-007
	-	-										-			-	-									-				-				Rf3 canola event	QT-EVE-BN-003
	-	-							-					-			X														-		GT73 canola event	QT-EVE-BN-004
	-	-						-					-													-							T45 canola event	QT-EVE-BN-001
	-	-						-		-			-													-							TOPAS 19/2 canola event	QT-EVE-BN-008
potato	-									-						-											-						EH92-527-1 potato event	QT-EVE-ST-001
cotton	-																			X	-					-							281-24-236X3006-210-23 cotton event	QT-EVE-GH-001a x QT-EVE-GH-001b
	-							-					-			-									-								GHB119 cotton event	QT-EVE-GH-008
	-																																GHB614 cotton event	QT-EVE-GH-006
	-							-								-									-								LL25 cotton event	QT-EVE-GH-002
	-							-	-					-		-	X										-				-		MON1445 cotton event	QT-EVE-GH-003
	-							-								-				-		-					-						MON15985 cotton event	QT-EVE-GH-005
	-							-								-				-							-						MON531 cotton event	QT-EVE-GH-004
	-							-	-					-			X														-		MON88913 cotton event	QT-EVE-GH-007
	-							-								-		-							-								T304-40 cotton event	QT-EVE-GH-009
rice	-			-							-					-		-		-								-					BT63 rice construct
	-			-				-			-		-												-			-					LL601 rice event	QL-EVE-OS-001
	-			-				-			-		-												-			-					LL62 rice event	QT-EVE-OS-002
sugar beet	-					-			-					-			X														-		H7-1 sugar beet event	QT-EVE-BV-001
										EU unauthorized GMO																	detected, result expected theoretically
										LLP Regulation (EC) No. 619/2011<0.1% in feed																	positive result expected theoretically, but not yet verified
										Products subject to Commission Decisions on Withdrawl from the market																	detected at late Cq because target has sequence similarities
									**	+/+: detected; +/-: suspect; -/-: not detected																X	not detected, contains element with sequence differences
																											negative result expected theoretically, but not yet verified
										event in italic: no screening elements																	not detected, negative result expected theoretically
																											detected, unexpected result
																											endogenous gene
																											endogenous gene, positive result expected theoretically, but not yet verified

## Sheet: table5
Cq1	-	-	-	-	-	-	-	-	-	-	-	-	-	-	-	-	-	-	-	-	-	-	-	-	-	-	-	-	-	-	-	-	version: 2016-09-09
Cq2	-	-	-	-	-	-	-	-	-	-	-	-	-	-	-	-	-	-	-	-	-	-	-	-	-	-	-	-	-	-	-	-
RESULT**	-	-	-	-	-	-	-	-	-	-	-	-	-	-	-	-	-	-	-	-	-	-	-	-	-	-	-	-	-	-	-	-	sample5-1
EUginius name	x	QL-TAX-FatA primer1/FatA primer2	QT-TAX-ZM-002	QT-TAX-SPS primer f/SPS primer r	QT-TAX-GM-002	QT-TAX-BV-013	QT-TAX-wx012-5'/wx012-3'	QT-ELE-P35S 1-5'/P35S 1-3'	QL-ELE-P-FMV-F/P-FMV-R	QL-ELE-P-nos-F/P-nos-R	QL-ELE-P-Rice actin-F/P-Rice actin-R	QL-ELE-P-SSuAra-F/P-SSuAra-R	QL-ELE-T-35S-F/T-35S-R	QL-ELE-T-E9-F/T-E9-R	QL-ELE-T-g7-F/T-g7-R	QT-ELE-NOS ter 2-5' /NOS ter 2-3'	QL-ELE-epsps 1-5'/epsps 3-3'	QL-ELE-cry1A 4-5'/cry1A 4-3'	QL-ELE-cry1A.105 - F1/cry1A.105 - R1	QL-ELE-00-016	QL-ELE-Cry1F-F2/Cry1Fr-n2	QL-ELE-cry2Ab2 - F/cry2Ab2 - R	QL-ELE-Cry3Bbf-n2/Cry3Bbr-n2	QL-ELE-Vip3A-F/Vip3A-R	QL-ELE-bar 2-5'/bar 2-3'	QL-ELE-Patf-n2/Patr-n2	QL-ELE-npt 1-5'/npt 1-3'	QL-ELE-AINT 2-5'/AINT 2-3'	QL-ELE-BstarF-n2 /BstarR-n2	QL-TAX-CaMVF/CaMVR	QL-CON-00-008	QT-CON-00-002
Crop	Actin (plant DNA)	endo canola FatA	endo maize HMG	endo rice SPS	endo soy Le1	endo sugar beet GS	endo wheat Wx-1	P-35S	P-FMV	P-nos	P-Rice actin	P-SSuAra	T-35S	T-E9	T-g7 (T-ORF1)	T-nos	CP4-epsps	Cry1A(b)	Cry1A.105	Cry1Ab/Ac	Cry1F	Cry2Ab2	Cry3Bb1	Vip3a	bar	pat	nptII	I-rAct1	Barstar	CaMV	ctp2/CP4-epsps	ctp4/CP4-epsps	Sample name:	EUginius name	possibly present GMO event	Methods to be extra tested after element screening	Results extra testing
soy	-				-			-					-													-							A2704-12 soy event	QT-EVE-GM-004
	-				-			-					-													-							A5547-127 soy event	QT-EVE-GM-007
	-				-																												CV127 soy event	QT-EVE-GM-011
	-				-										-											-							DAS44406 soy event	QT-EVE-GM-015
	-				-										-											-							DAS68416 soy event	QT-EVE-GM-013
	-				-										-					X	X					-							DAS81419 soy event	QT-EVE-GM-014
	-				-																												DP305423 soy event	QT-EVE-GM-008
	-				-			X																									DP356043 soy event	QT-EVE-GM-009
	-				-											-																	FG72 soy event	QT-EVE-GM-001
	-				-			-								-	-															-	GTS 40-3-2 soy event	QT-EVE-GM-005
	-				-							-								-													MON87701 soy event	QT-EVE-GM-010
	-				-				-					-			X														-		MON87705 soy event	QT-EVE-GM-003
	-				-									-																			MON87708 soy event	QT-EVE-GM-012
	-				-									-																			MON87769 soy event	QT-EVE-GM-002
	-				-				-					-			X														-		MON89788 soy event	QT-EVE-GM-006
maize	-		-										X			-																	3272 maize event	QT-EVE-ZM-019
	-		-															X		-													5307 maize event
	-		-					-					-			-		X		-						-							BT11 maize event	QT-EVE-ZM-006
	-		-					-					X					-		X					-								Bt176 maize event	QT-EVE-ZM-023
	-		-					-					-			-									-								CBH351 maize event
	-		-																														DAS40278 maize event	QT-EVE-ZM-004
	-		-					-					-													-							DAS59122 maize event	QT-EVE-ZM-012
	-		-					-					-													-							DAS59132 (E32) maize event
	-		-																														DP98140 maize event	QT-EVE-ZM-021
	-		-								-					-												-					GA21 maize event	QT-EVE-ZM-007
	-		-										X			-								-									MIR162 maize event	QT-EVE-ZM-022
	-		-													-																	MIR604 maize event	QT-EVE-ZM-013
	-		-					-										-		X													MON810 maize event	QT-EVE-ZM-020
	-		-					-								-							-				-	-					MON863 maize event	QT-EVE-ZM-009
	-		-					-								-	X														-		MON87427 maize event
	-		-					-			X					-											-	-					MON87460 maize event	QT-EVE-ZM-005
	-		-					-			-					-	-						-					-			-		MON88017 maize event	QT-EVE-ZM-016
	-		-					-	-							-		-	-	X		-						-					MON89034 maize event	QT-EVE-ZM-018
	-		-					-			-					-	-											-			-		NK603 maize event	QT-EVE-ZM-008
	-		-					-					-													-							T25 maize event	QT-EVE-ZM-011
	-		-					-					-								-					-							TC1507 maize event	QT-EVE-ZM-010
canola	-	-																															DP073496 canola event	QT-EVE-BN-009
	-	-							-					-			X														-		MON88302 canola event	QT-EVE-BN-010
	-	-								-		-			-	-									-		-						Ms1 canola event	QT-EVE-BN-005
	-	-										-			-	-									-								Ms8 canola event	QT-EVE-BN-002
	-	-								-		-			-	-									-		-		-				Rf1 canola event	QT-EVE-BN-006
	-	-								-		-			-	-									-		-		-				Rf2 canola event	QT-EVE-BN-007
	-	-										-			-	-									-				-				Rf3 canola event	QT-EVE-BN-003
	-	-							-					-			X														-		GT73 canola event	QT-EVE-BN-004
	-	-						-					-													-							T45 canola event	QT-EVE-BN-001
	-	-						-		-			-													-							TOPAS 19/2 canola event	QT-EVE-BN-008
potato	-									-						-											-						EH92-527-1 potato event	QT-EVE-ST-001
cotton	-																			X	-					-							281-24-236X3006-210-23 cotton event	QT-EVE-GH-001a x QT-EVE-GH-001b
	-							-					-			-									-								GHB119 cotton event	QT-EVE-GH-008
	-																																GHB614 cotton event	QT-EVE-GH-006
	-							-								-									-								LL25 cotton event	QT-EVE-GH-002
	-							-	-					-		-	X										-				-		MON1445 cotton event	QT-EVE-GH-003
	-							-								-				-		-					-						MON15985 cotton event	QT-EVE-GH-005
	-							-								-				-							-						MON531 cotton event	QT-EVE-GH-004
	-							-	-					-			X														-		MON88913 cotton event	QT-EVE-GH-007
	-							-								-		-							-								T304-40 cotton event	QT-EVE-GH-009
rice	-			-							-					-		-		-								-					BT63 rice construct
	-			-				-			-		-												-			-					LL601 rice event	QL-EVE-OS-001
	-			-				-			-		-												-			-					LL62 rice event	QT-EVE-OS-002
sugar beet	-					-			-					-			X														-		H7-1 sugar beet event	QT-EVE-BV-001
										EU unauthorized GMO																	detected, result expected theoretically
										LLP Regulation (EC) No. 619/2011<0.1% in feed																	positive result expected theoretically, but not yet verified
										Products subject to Commission Decisions on Withdrawl from the market																	detected at late Cq because target has sequence similarities
									**	+/+: detected; +/-: suspect; -/-: not detected																X	not detected, contains element with sequence differences
																											negative result expected theoretically, but not yet verified
										event in italic: no screening elements																	not detected, negative result expected theoretically
																											detected, unexpected result
																											endogenous gene
																											endogenous gene, positive result expected theoretically, but not yet verified

## Sheet: table6
Cq1	-	-	-	-	-	-	-	-	-	-	-	-	-	-	-	-	-	-	-	-	-	-	-	-	-	-	-	-	-	-	-	-	version: 2016-09-09
Cq2	-	-	-	-	-	-	-	-	-	-	-	-	-	-	-	-	-	-	-	-	-	-	-	-	-	-	-	-	-	-	-	-
RESULT**	-	-	-	-	-	-	-	-	-	-	-	-	-	-	-	-	-	-	-	-	-	-	-	-	-	-	-	-	-	-	-	-	sample6-1
EUginius name	x	QL-TAX-FatA primer1/FatA primer2	QT-TAX-ZM-002	QT-TAX-SPS primer f/SPS primer r	QT-TAX-GM-002	QT-TAX-BV-013	QT-TAX-wx012-5'/wx012-3'	QT-ELE-P35S 1-5'/P35S 1-3'	QL-ELE-P-FMV-F/P-FMV-R	QL-ELE-P-nos-F/P-nos-R	QL-ELE-P-Rice actin-F/P-Rice actin-R	QL-ELE-P-SSuAra-F/P-SSuAra-R	QL-ELE-T-35S-F/T-35S-R	QL-ELE-T-E9-F/T-E9-R	QL-ELE-T-g7-F/T-g7-R	QT-ELE-NOS ter 2-5' /NOS ter 2-3'	QL-ELE-epsps 1-5'/epsps 3-3'	QL-ELE-cry1A 4-5'/cry1A 4-3'	QL-ELE-cry1A.105 - F1/cry1A.105 - R1	QL-ELE-00-016	QL-ELE-Cry1F-F2/Cry1Fr-n2	QL-ELE-cry2Ab2 - F/cry2Ab2 - R	QL-ELE-Cry3Bbf-n2/Cry3Bbr-n2	QL-ELE-Vip3A-F/Vip3A-R	QL-ELE-bar 2-5'/bar 2-3'	QL-ELE-Patf-n2/Patr-n2	QL-ELE-npt 1-5'/npt 1-3'	QL-ELE-AINT 2-5'/AINT 2-3'	QL-ELE-BstarF-n2 /BstarR-n2	QL-TAX-CaMVF/CaMVR	QL-CON-00-008	QT-CON-00-002
Crop	Actin (plant DNA)	endo canola FatA	endo maize HMG	endo rice SPS	endo soy Le1	endo sugar beet GS	endo wheat Wx-1	P-35S	P-FMV	P-nos	P-Rice actin	P-SSuAra	T-35S	T-E9	T-g7 (T-ORF1)	T-nos	CP4-epsps	Cry1A(b)	Cry1A.105	Cry1Ab/Ac	Cry1F	Cry2Ab2	Cry3Bb1	Vip3a	bar	pat	nptII	I-rAct1	Barstar	CaMV	ctp2/CP4-epsps	ctp4/CP4-epsps	Sample name:	EUginius name	possibly present GMO event	Methods to be extra tested after element screening	Results extra testing
soy	-				-			-					-													-							A2704-12 soy event	QT-EVE-GM-004
	-				-			-					-													-							A5547-127 soy event	QT-EVE-GM-007
	-				-																												CV127 soy event	QT-EVE-GM-011
	-				-										-											-							DAS44406 soy event	QT-EVE-GM-015
	-				-										-											-							DAS68416 soy event	QT-EVE-GM-013
	-				-										-					X	X					-							DAS81419 soy event	QT-EVE-GM-014
	-				-																												DP305423 soy event	QT-EVE-GM-008
	-				-			X																									DP356043 soy event	QT-EVE-GM-009
	-				-											-																	FG72 soy event	QT-EVE-GM-001
	-				-			-								-	-															-	GTS 40-3-2 soy event	QT-EVE-GM-005
	-				-							-								-													MON87701 soy event	QT-EVE-GM-010
	-				-				-					-			X														-		MON87705 soy event	QT-EVE-GM-003
	-				-									-																			MON87708 soy event	QT-EVE-GM-012
	-				-									-																			MON87769 soy event	QT-EVE-GM-002
	-				-				-					-			X														-		MON89788 soy event	QT-EVE-GM-006
maize	-		-										X			-																	3272 maize event	QT-EVE-ZM-019
	-		-															X		-													5307 maize event
	-		-					-					-			-		X		-						-							BT11 maize event	QT-EVE-ZM-006
	-		-					-					X					-		X					-								Bt176 maize event	QT-EVE-ZM-023
	-		-					-					-			-									-								CBH351 maize event
	-		-																														DAS40278 maize event	QT-EVE-ZM-004
	-		-					-					-													-							DAS59122 maize event	QT-EVE-ZM-012
	-		-					-					-													-							DAS59132 (E32) maize event
	-		-																														DP98140 maize event	QT-EVE-ZM-021
	-		-								-					-												-					GA21 maize event	QT-EVE-ZM-007
	-		-										X			-								-									MIR162 maize event	QT-EVE-ZM-022
	-		-													-																	MIR604 maize event	QT-EVE-ZM-013
	-		-					-										-		X													MON810 maize event	QT-EVE-ZM-020
	-		-					-								-							-				-	-					MON863 maize event	QT-EVE-ZM-009
	-		-					-								-	X														-		MON87427 maize event
	-		-					-			X					-											-	-					MON87460 maize event	QT-EVE-ZM-005
	-		-					-			-					-	-						-					-			-		MON88017 maize event	QT-EVE-ZM-016
	-		-					-	-							-		-	-	X		-						-					MON89034 maize event	QT-EVE-ZM-018
	-		-					-			-					-	-											-			-		NK603 maize event	QT-EVE-ZM-008
	-		-					-					-													-							T25 maize event	QT-EVE-ZM-011
	-		-					-					-								-					-							TC1507 maize event	QT-EVE-ZM-010
canola	-	-																															DP073496 canola event	QT-EVE-BN-009
	-	-							-					-			X														-		MON88302 canola event	QT-EVE-BN-010
	-	-								-		-			-	-									-		-						Ms1 canola event	QT-EVE-BN-005
	-	-										-			-	-									-								Ms8 canola event	QT-EVE-BN-002
	-	-								-		-			-	-									-		-		-				Rf1 canola event	QT-EVE-BN-006
	-	-								-		-			-	-									-		-		-				Rf2 canola event	QT-EVE-BN-007
	-	-										-			-	-									-				-				Rf3 canola event	QT-EVE-BN-003
	-	-							-					-			X														-		GT73 canola event	QT-EVE-BN-004
	-	-						-					-													-							T45 canola event	QT-EVE-BN-001
	-	-						-		-			-													-							TOPAS 19/2 canola event	QT-EVE-BN-008
potato	-									-						-											-						EH92-527-1 potato event	QT-EVE-ST-001
cotton	-																			X	-					-							281-24-236X3006-210-23 cotton event	QT-EVE-GH-001a x QT-EVE-GH-001b
	-							-					-			-									-								GHB119 cotton event	QT-EVE-GH-008
	-																																GHB614 cotton event	QT-EVE-GH-006
	-							-								-									-								LL25 cotton event	QT-EVE-GH-002
	-							-	-					-		-	X										-				-		MON1445 cotton event	QT-EVE-GH-003
	-							-								-				-		-					-						MON15985 cotton event	QT-EVE-GH-005
	-							-								-				-							-						MON531 cotton event	QT-EVE-GH-004
	-							-	-					-			X														-		MON88913 cotton event	QT-EVE-GH-007
	-							-								-		-							-								T304-40 cotton event	QT-EVE-GH-009
rice	-			-							-					-		-		-								-					BT63 rice construct
	-			-				-			-		-												-			-					LL601 rice event	QL-EVE-OS-001
	-			-				-			-		-												-			-					LL62 rice event	QT-EVE-OS-002
sugar beet	-					-			-					-			X														-		H7-1 sugar beet event	QT-EVE-BV-001
										EU unauthorized GMO																	detected, result expected theoretically
										LLP Regulation (EC) No. 619/2011<0.1% in feed																	positive result expected theoretically, but not yet verified
										Products subject to Commission Decisions on Withdrawl from the market																	detected at late Cq because target has sequence similarities
									**	+/+: detected; +/-: suspect; -/-: not detected																X	not detected, contains element with sequence differences
																											negative result expected theoretically, but not yet verified
										event in italic: no screening elements																	not detected, negative result expected theoretically
																											detected, unexpected result
																											endogenous gene
																											endogenous gene, positive result expected theoretically, but not yet verified

## Sheet: table7
Cq1	-	-	-	-	-	-	-	-	-	-	-	-	-	-	-	-	-	-	-	-	-	-	-	-	-	-	-	-	-	-	-	-	version: 2016-09-09
Cq2	-	-	-	-	-	-	-	-	-	-	-	-	-	-	-	-	-	-	-	-	-	-	-	-	-	-	-	-	-	-	-	-
RESULT**	-	-	-	-	-	-	-	-	-	-	-	-	-	-	-	-	-	-	-	-	-	-	-	-	-	-	-	-	-	-	-	-	sample7-1
EUginius name	x	QL-TAX-FatA primer1/FatA primer2	QT-TAX-ZM-002	QT-TAX-SPS primer f/SPS primer r	QT-TAX-GM-002	QT-TAX-BV-013	QT-TAX-wx012-5'/wx012-3'	QT-ELE-P35S 1-5'/P35S 1-3'	QL-ELE-P-FMV-F/P-FMV-R	QL-ELE-P-nos-F/P-nos-R	QL-ELE-P-Rice actin-F/P-Rice actin-R	QL-ELE-P-SSuAra-F/P-SSuAra-R	QL-ELE-T-35S-F/T-35S-R	QL-ELE-T-E9-F/T-E9-R	QL-ELE-T-g7-F/T-g7-R	QT-ELE-NOS ter 2-5' /NOS ter 2-3'	QL-ELE-epsps 1-5'/epsps 3-3'	QL-ELE-cry1A 4-5'/cry1A 4-3'	QL-ELE-cry1A.105 - F1/cry1A.105 - R1	QL-ELE-00-016	QL-ELE-Cry1F-F2/Cry1Fr-n2	QL-ELE-cry2Ab2 - F/cry2Ab2 - R	QL-ELE-Cry3Bbf-n2/Cry3Bbr-n2	QL-ELE-Vip3A-F/Vip3A-R	QL-ELE-bar 2-5'/bar 2-3'	QL-ELE-Patf-n2/Patr-n2	QL-ELE-npt 1-5'/npt 1-3'	QL-ELE-AINT 2-5'/AINT 2-3'	QL-ELE-BstarF-n2 /BstarR-n2	QL-TAX-CaMVF/CaMVR	QL-CON-00-008	QT-CON-00-002
Crop	Actin (plant DNA)	endo canola FatA	endo maize HMG	endo rice SPS	endo soy Le1	endo sugar beet GS	endo wheat Wx-1	P-35S	P-FMV	P-nos	P-Rice actin	P-SSuAra	T-35S	T-E9	T-g7 (T-ORF1)	T-nos	CP4-epsps	Cry1A(b)	Cry1A.105	Cry1Ab/Ac	Cry1F	Cry2Ab2	Cry3Bb1	Vip3a	bar	pat	nptII	I-rAct1	Barstar	CaMV	ctp2/CP4-epsps	ctp4/CP4-epsps	Sample name:	EUginius name	possibly present GMO event	Methods to be extra tested after element screening	Results extra testing
soy	-				-			-					-													-							A2704-12 soy event	QT-EVE-GM-004
	-				-			-					-													-							A5547-127 soy event	QT-EVE-GM-007
	-				-																												CV127 soy event	QT-EVE-GM-011
	-				-										-											-							DAS44406 soy event	QT-EVE-GM-015
	-				-										-											-							DAS68416 soy event	QT-EVE-GM-013
	-				-										-					X	X					-							DAS81419 soy event	QT-EVE-GM-014
	-				-																												DP305423 soy event	QT-EVE-GM-008
	-				-			X																									DP356043 soy event	QT-EVE-GM-009
	-				-											-																	FG72 soy event	QT-EVE-GM-001
	-				-			-								-	-															-	GTS 40-3-2 soy event	QT-EVE-GM-005
	-				-							-								-													MON87701 soy event	QT-EVE-GM-010
	-				-				-					-			X														-		MON87705 soy event	QT-EVE-GM-003
	-				-									-																			MON87708 soy event	QT-EVE-GM-012
	-				-									-																			MON87769 soy event	QT-EVE-GM-002
	-				-				-					-			X														-		MON89788 soy event	QT-EVE-GM-006
maize	-		-										X			-																	3272 maize event	QT-EVE-ZM-019
	-		-															X		-													5307 maize event
	-		-					-					-			-		X		-						-							BT11 maize event	QT-EVE-ZM-006
	-		-					-					X					-		X					-								Bt176 maize event	QT-EVE-ZM-023
	-		-					-					-			-									-								CBH351 maize event
	-		-																														DAS40278 maize event	QT-EVE-ZM-004
	-		-					-					-													-							DAS59122 maize event	QT-EVE-ZM-012
	-		-					-					-													-							DAS59132 (E32) maize event
	-		-																														DP98140 maize event	QT-EVE-ZM-021
	-		-								-					-												-					GA21 maize event	QT-EVE-ZM-007
	-		-										X			-								-									MIR162 maize event	QT-EVE-ZM-022
	-		-													-																	MIR604 maize event	QT-EVE-ZM-013
	-		-					-										-		X													MON810 maize event	QT-EVE-ZM-020
	-		-					-								-							-				-	-					MON863 maize event	QT-EVE-ZM-009
	-		-					-								-	X														-		MON87427 maize event
	-		-					-			X					-											-	-					MON87460 maize event	QT-EVE-ZM-005
	-		-					-			-					-	-						-					-			-		MON88017 maize event	QT-EVE-ZM-016
	-		-					-	-							-		-	-	X		-						-					MON89034 maize event	QT-EVE-ZM-018
	-		-					-			-					-	-											-			-		NK603 maize event	QT-EVE-ZM-008
	-		-					-					-													-							T25 maize event	QT-EVE-ZM-011
	-		-					-					-								-					-							TC1507 maize event	QT-EVE-ZM-010
canola	-	-																															DP073496 canola event	QT-EVE-BN-009
	-	-							-					-			X														-		MON88302 canola event	QT-EVE-BN-010
	-	-								-		-			-	-									-		-						Ms1 canola event	QT-EVE-BN-005
	-	-										-			-	-									-								Ms8 canola event	QT-EVE-BN-002
	-	-								-		-			-	-									-		-		-				Rf1 canola event	QT-EVE-BN-006
	-	-								-		-			-	-									-		-		-				Rf2 canola event	QT-EVE-BN-007
	-	-										-			-	-									-				-				Rf3 canola event	QT-EVE-BN-003
	-	-							-					-			X														-		GT73 canola event	QT-EVE-BN-004
	-	-						-					-													-							T45 canola event	QT-EVE-BN-001
	-	-						-		-			-													-							TOPAS 19/2 canola event	QT-EVE-BN-008
potato	-									-						-											-						EH92-527-1 potato event	QT-EVE-ST-001
cotton	-																			X	-					-							281-24-236X3006-210-23 cotton event	QT-EVE-GH-001a x QT-EVE-GH-001b
	-							-					-			-									-								GHB119 cotton event	QT-EVE-GH-008
	-																																GHB614 cotton event	QT-EVE-GH-006
	-							-								-									-								LL25 cotton event	QT-EVE-GH-002
	-							-	-					-		-	X										-				-		MON1445 cotton event	QT-EVE-GH-003
	-							-								-				-		-					-						MON15985 cotton event	QT-EVE-GH-005
	-							-								-				-							-						MON531 cotton event	QT-EVE-GH-004
	-							-	-					-			X														-		MON88913 cotton event	QT-EVE-GH-007
	-							-								-		-							-								T304-40 cotton event	QT-EVE-GH-009
rice	-			-							-					-		-		-								-					BT63 rice construct
	-			-				-			-		-												-			-					LL601 rice event	QL-EVE-OS-001
	-			-				-			-		-												-			-					LL62 rice event	QT-EVE-OS-002
sugar beet	-					-			-					-			X														-		H7-1 sugar beet event	QT-EVE-BV-001
										EU unauthorized GMO																	detected, result expected theoretically
										LLP Regulation (EC) No. 619/2011<0.1% in feed																	positive result expected theoretically, but not yet verified
										Products subject to Commission Decisions on Withdrawl from the market																	detected at late Cq because target has sequence similarities
									**	+/+: detected; +/-: suspect; -/-: not detected																X	not detected, contains element with sequence differences
																											negative result expected theoretically, but not yet verified
										event in italic: no screening elements																	not detected, negative result expected theoretically
																											detected, unexpected result
																											endogenous gene
																											endogenous gene, positive result expected theoretically, but not yet verified

[truncated: 5 more sheets: table8, table9, table10, table11, Sheet1]
